# Supplementary material for: Diaqua­bis[4-(dimethyl­amino)benzoato](isonicotinamide)zinc(II)
Source: Acta Crystallogr Sect E Struct Rep Online. 2009 May 14;65(Pt 6):m651–2. doi: 10.1107/S1600536809017620 (PMC2969605; doi:10.1107/S1600536809017620)
Supplement: Supplementary file 1 [file e-65-0m651-sup1.cif]

##############################################################################
###                                                                        ###
###        Electronic paper (Acta Crystallographica Section E)             ###
###                                                                        ###
##############################################################################
#                                                                            #
# This CIF contains the data in a paper accepted for publication in Acta     #
# Crystallographica Section E. It conforms to the requirements of Notes      #
# for Authors for Section E, and has been peer reviewed under the auspices   #
# of the IUCr Commission on Journals.                                        #
#                                                                            #
# Full details of the Crystallographic Information File format               #
# are given in the paper "The Crystallographic Information File (CIF):       #
# a New Standard Archive File for Crystallography" by S. R. Hall, F. H.      #
# Allen and I. D. Brown [Acta Cryst. (1991), A47, 655-685].                  #
#                                                                            #
# The current version of the core CIF dictionary is obtainable from          #
# ftp://ftp.iucr.org/pub/cif_core.dic. The current version number is 2.4.    #
#                                                                            #
# Software is freely available for graphical display of the structure(s) in  #
# this CIF.  For information consult the CIF home page http://www.iucr.org/  #
# cif/home.html                                                              #
#                                                                            #
# This file may be used for bona fide research purposes within the           #
# scientific community so long as proper attribution is given to the journal # 
# article from which it was obtained.                                        #
#                                                                            #
##############################################################################
                                             
data_I
_audit_creation_method     SHELXL-97
_chemical_name_systematic
;
Diaquabis[4-(dimethylamino)benzoato](isonicotinamide)zinc(II)
;
_chemical_name_common     ?
_chemical_formula_moiety     'C24 H30 N4 O7 Zn'
_chemical_formula_sum     'C24 H30 N4 O7 Zn'
_chemical_formula_iupac     '[Zn (C9 H10 N O2)2 (C6 H6 N2 O) (H2 O)2]'
_chemical_formula_weight     551.91
_chemical_melting_point     ?
_symmetry_cell_setting     triclinic
_symmetry_space_group_name_H-M     'P -1'
_symmetry_space_group_name_Hall     '-P 1'
loop_
    _symmetry_equiv_pos_as_xyz
    'x, y, z'
    '-x, -y, -z'
_cell_length_a     6.8616(2)
_cell_length_b     8.0947(3)
_cell_length_c     22.4953(4)
_cell_angle_alpha     90.683(2)
_cell_angle_beta     92.838(2)
_cell_angle_gamma     93.313(3)
_cell_volume     1245.69(6)
_cell_formula_units_Z     2
_cell_measurement_reflns_used     9908
_cell_measurement_theta_min     2.67
_cell_measurement_theta_max     28.36
_cell_measurement_temperature     100(2)
_exptl_crystal_description     block
_exptl_crystal_colour     colorless
_exptl_crystal_size_max     0.57
_exptl_crystal_size_mid     0.27
_exptl_crystal_size_min     0.20
_exptl_crystal_density_diffrn     1.471
_exptl_crystal_density_meas     ?
_exptl_crystal_density_method     'not measured'
_exptl_crystal_F_000     576
_exptl_absorpt_coefficient_mu     1.037
_exptl_absorpt_correction_type     multi-scan
_exptl_absorpt_process_details     '(SADABS; Bruker, 2005)'
_exptl_absorpt_correction_T_min     0.720
_exptl_absorpt_correction_T_max     0.810
_exptl_special_details
;
;
_diffrn_ambient_temperature     100(2)
_diffrn_radiation_type     MoK\a
_diffrn_radiation_wavelength     0.71073
_diffrn_radiation_source     'fine-focus sealed tube'
_diffrn_radiation_monochromator     graphite
_diffrn_measurement_device_type     'Bruker Kappa APEXII CCD area-detector'
_diffrn_measurement_method     '\f and \w'
_diffrn_detector_area_resol_mean     ?
_diffrn_reflns_number     21315
_diffrn_reflns_av_R_equivalents     0.0208
_diffrn_reflns_av_sigmaI/netI     0.0211
_diffrn_reflns_theta_min     1.81
_diffrn_reflns_theta_max     28.39
_diffrn_reflns_theta_full     28.39
_diffrn_measured_fraction_theta_max     0.969
_diffrn_measured_fraction_theta_full     0.969
_diffrn_reflns_limit_h_min     -9
_diffrn_reflns_limit_h_max     9
_diffrn_reflns_limit_k_min     -10
_diffrn_reflns_limit_k_max     10
_diffrn_reflns_limit_l_min     -30
_diffrn_reflns_limit_l_max     30
_diffrn_standards_number     0
_diffrn_standards_interval_count     ?
_diffrn_standards_interval_time     ?
_diffrn_standards_decay_%     ?
_refine_special_details
;
Refinement of <i>F</i>^2^ against ALL reflections. The weighted <i>R</i>-factor
<i>wR</i> and goodness of fit <i>S</i> are based on <i>F</i>^2^, conventional
<i>R</i>-factors <i>R</i> are based on <i>F</i>, with <i>F</i> set to zero for
negative <i>F</i>^2^. The threshold expression of <i>F</i>^2^ >
\s(<i>F</i>^2^) is used only for calculating <i>R</i>-factors(gt) <i>etc</i>.
and is not relevant to the choice of reflections for refinement.
<i>R</i>-factors based on <i>F</i>^2^ are statistically about twice as large
as those based on <i>F</i>, and <i>R</i>- factors based on ALL data will be
even larger.
;
_reflns_number_total     6053
_reflns_number_gt     5647
_reflns_threshold_expression     I>2\s(I)
_refine_ls_structure_factor_coef     Fsqd
_refine_ls_matrix_type     full
_refine_ls_R_factor_all     0.0436
_refine_ls_R_factor_gt     0.0397
_refine_ls_wR_factor_gt     0.0772
_refine_ls_wR_factor_ref     0.0782
_refine_ls_goodness_of_fit_ref     1.286
_refine_ls_restrained_S_all     1.420
_refine_ls_number_reflns     6053
_refine_ls_number_parameters     353
_refine_ls_number_restraints     6
_refine_ls_hydrogen_treatment     mixed
_refine_ls_weighting_scheme     calc
_refine_ls_weighting_details
                      'calc w=1/[\s^2^(Fo^2^)+1.9543P] where P=(Fo^2^+2Fc^2^)/3'
_atom_sites_solution_hydrogens     geom
_atom_sites_solution_primary     direct
_atom_sites_solution_secondary     difmap
_refine_ls_shift/su_max     0.001
_refine_ls_shift/su_mean     0.000
_refine_diff_density_max     0.425
_refine_diff_density_min     -0.993
_refine_ls_extinction_method     none
_refine_ls_extinction_coef     ?
loop_
    _atom_type_symbol
    _atom_type_description
    _atom_type_scat_dispersion_real
    _atom_type_scat_dispersion_imag
    _atom_type_scat_source
    'C' 'C' 0.0030 0.0020
                         'International Tables Vol C Tables 4.2.6.8 and 6.1.1.4'
    'H' 'H' 0.0000 0.0000
                         'International Tables Vol C Tables 4.2.6.8 and 6.1.1.4'
    'N' 'N' 0.0060 0.0030
                         'International Tables Vol C Tables 4.2.6.8 and 6.1.1.4'
    'O' 'O' 0.0110 0.0060
                         'International Tables Vol C Tables 4.2.6.8 and 6.1.1.4'
    'Zn' 'Zn' 0.2840 1.4300
                         'International Tables Vol C Tables 4.2.6.8 and 6.1.1.4'
_computing_data_collection     'APEX2 (Bruker, 2007)'
_computing_cell_refinement     'SAINT (Bruker, 2007)'
_computing_data_reduction     'SAINT (Bruker, 2007)'
_computing_structure_solution     'SHELXS97 (Sheldrick, 2008)'
_computing_structure_refinement     'SHELXL97 (Sheldrick, 2008)'
_computing_molecular_graphics     'ORTEP-3 for Windows (Farrugia, 1997)'
_computing_publication_material
                                'WinGX (Farrugia, 1999) and PLATON (Spek, 2009)'
loop_
    _atom_site_type_symbol
    _atom_site_label
    _atom_site_fract_x
    _atom_site_fract_y
    _atom_site_fract_z
    _atom_site_U_iso_or_equiv
    _atom_site_adp_type
    _atom_site_calc_flag
    _atom_site_refinement_flags
    _atom_site_occupancy
    _atom_site_disorder_assembly
    _atom_site_disorder_group
    Zn Zn1 0.43308(4) 0.52665(3) 0.277312(12) 0.00968(7) Uani d . 1 . .
    O O1 0.6072(2) 0.6802(2) 0.33222(7) 0.0139(3) Uani d . 1 . .
    O O2 0.8588(2) 0.5241(2) 0.35273(8) 0.0151(3) Uani d . 1 . .
    O O3 0.3267(2) 0.4011(2) 0.19727(7) 0.0136(3) Uani d . 1 . .
    O O4 0.6263(2) 0.5140(2) 0.19916(7) 0.0140(3) Uani d . 1 . .
    O O5 -0.3021(2) 1.0876(2) 0.23256(8) 0.0152(3) Uani d . 1 . .
    O O6 0.5716(2) 0.3151(2) 0.31154(8) 0.0137(3) Uani d D 1 . .
    H H61 0.683(3) 0.366(4) 0.3259(14) 0.034(9) Uiso d D 1 . .
    H H62 0.605(5) 0.250(4) 0.2826(13) 0.043(11) Uiso d D 1 . .
    O O7 0.2121(2) 0.4297(2) 0.32786(8) 0.0156(4) Uani d D 1 . .
    H H71 0.241(5) 0.362(4) 0.3573(12) 0.041(10) Uiso d D 1 . .
    H H72 0.102(4) 0.471(4) 0.3366(15) 0.040(10) Uiso d D 1 . .
    N N1 0.2604(3) 0.7288(2) 0.25405(8) 0.0111(4) Uani d . 1 . .
    N N2 -0.0589(3) 1.2657(3) 0.20535(10) 0.0150(4) Uani d . 1 . .
    H H21 -0.144(5) 1.345(4) 0.2033(14) 0.028(9) Uiso d . 1 . .
    H H22 0.065(5) 1.293(4) 0.1978(14) 0.026(8) Uiso d . 1 . .
    N N3 1.2354(3) 1.2427(2) 0.43495(9) 0.0134(4) Uani d . 1 . .
    N N4 0.5670(4) 0.1902(3) -0.06335(10) 0.0295(6) Uani d . 1 . .
    C C1 0.7806(3) 0.6619(3) 0.35163(10) 0.0118(4) Uani d . 1 . .
    C C2 0.8980(3) 0.8119(3) 0.37526(10) 0.0116(4) Uani d . 1 . .
    C C3 1.0944(3) 0.8040(3) 0.39285(10) 0.0133(4) Uani d . 1 . .
    H H3 1.1525 0.7032 0.3907 0.016 Uiso calc R 1 . .
    C C4 1.2056(3) 0.9437(3) 0.41358(10) 0.0137(4) Uani d . 1 . .
    H H4 1.3366 0.9350 0.4251 0.016 Uiso calc R 1 . .
    C C5 1.1230(3) 1.0971(3) 0.41741(10) 0.0116(4) Uani d . 1 . .
    C C6 0.9246(3) 1.1047(3) 0.39978(11) 0.0148(5) Uani d . 1 . .
    H H6 0.8656 1.2049 0.4023 0.018 Uiso calc R 1 . .
    C C7 0.8157(3) 0.9653(3) 0.37883(10) 0.0138(5) Uani d . 1 . .
    H H7 0.6850 0.9738 0.3669 0.017 Uiso calc R 1 . .
    C C8 0.4856(3) 0.4329(3) 0.17119(10) 0.0118(4) Uani d . 1 . .
    C C9 0.5045(4) 0.3732(3) 0.10964(10) 0.0138(5) Uani d . 1 . .
    C C10 0.3518(4) 0.2825(3) 0.07888(11) 0.0186(5) Uani d . 1 . .
    H H10 0.2349 0.2609 0.0974 0.022 Uiso calc R 1 . .
    C C11 0.3696(4) 0.2240(3) 0.02182(12) 0.0223(5) Uani d . 1 . .
    H H11 0.2643 0.1656 0.0022 0.027 Uiso calc R 1 . .
    C C12 0.5457(4) 0.2517(3) -0.00729(11) 0.0223(6) Uani d . 1 . .
    C C13 0.6994(4) 0.3448(3) 0.02368(12) 0.0227(6) Uani d . 1 . .
    H H13 0.8169 0.3664 0.0056 0.027 Uiso calc R 1 . .
    C C14 0.6774(4) 0.4042(3) 0.08049(11) 0.0181(5) Uani d . 1 . .
    H H14 0.7802 0.4665 0.0999 0.022 Uiso calc R 1 . .
    C C15 0.3272(3) 0.8873(3) 0.25996(10) 0.0134(5) Uani d . 1 . .
    H H15 0.4576 0.9101 0.2721 0.016 Uiso calc R 1 . .
    C C16 0.2101(3) 1.0188(3) 0.24869(11) 0.0138(5) Uani d . 1 . .
    H H16 0.2620 1.1274 0.2524 0.017 Uiso calc R 1 . .
    C C17 0.0147(3) 0.9856(3) 0.23173(10) 0.0103(4) Uani d . 1 . .
    C C18 -0.0561(3) 0.8214(3) 0.22551(10) 0.0117(4) Uani d . 1 . .
    H H18 -0.1868 0.7952 0.2145 0.014 Uiso calc R 1 . .
    C C19 0.0719(3) 0.6980(3) 0.23603(10) 0.0120(4) Uani d . 1 . .
    H H19 0.0254 0.5884 0.2304 0.014 Uiso calc R 1 . .
    C C20 1.1361(4) 1.3649(3) 0.46894(11) 0.0172(5) Uani d . 1 . .
    H H20A 1.2236 1.4601 0.4773 0.026 Uiso calc R 1 . .
    H H20B 1.0964 1.3173 0.5056 0.026 Uiso calc R 1 . .
    H H20C 1.0230 1.3975 0.4462 0.026 Uiso calc R 1 . .
    C C21 1.4337(4) 1.2219(3) 0.45885(13) 0.0240(6) Uani d . 1 . .
    H H21A 1.4981 1.3285 0.4675 0.036 Uiso calc R 1 . .
    H H21B 1.5046 1.1645 0.4301 0.036 Uiso calc R 1 . .
    H H21C 1.4290 1.1589 0.4947 0.036 Uiso calc R 1 . .
    C C22 0.7510(5) 0.2163(4) -0.09166(13) 0.0376(8) Uani d . 1 . .
    H H22A 0.7477 0.1513 -0.1277 0.056 Uiso calc R 1 . .
    H H22B 0.8556 0.1835 -0.0652 0.056 Uiso calc R 1 . .
    H H22C 0.7719 0.3313 -0.1008 0.056 Uiso calc R 1 . .
    C C23 0.4016(5) 0.1097(4) -0.09693(13) 0.0358(8) Uani d . 1 . .
    H H23A 0.4403 0.0798 -0.1359 0.054 Uiso calc R 1 . .
    H H23B 0.2978 0.1841 -0.1005 0.054 Uiso calc R 1 . .
    H H23C 0.3572 0.0119 -0.0767 0.054 Uiso calc R 1 . .
    C C24 -0.1275(3) 1.1191(3) 0.22302(10) 0.0117(4) Uani d . 1 . .
loop_
    _atom_site_aniso_label
    _atom_site_aniso_U_11
    _atom_site_aniso_U_22
    _atom_site_aniso_U_33
    _atom_site_aniso_U_12
    _atom_site_aniso_U_13
    _atom_site_aniso_U_23
    Zn1 0.00962(12) 0.00784(13) 0.01170(12) 0.00169(9) 0.00048(9) -0.00011(9)
    O1 0.0114(8) 0.0130(8) 0.0170(8) 0.0028(6) -0.0028(6) -0.0015(6)
    O2 0.0125(8) 0.0096(8) 0.0232(9) 0.0023(6) -0.0006(7) -0.0010(7)
    O3 0.0134(8) 0.0131(8) 0.0145(8) -0.0001(6) 0.0033(6) -0.0011(6)
    O4 0.0138(8) 0.0123(8) 0.0156(8) -0.0018(6) -0.0003(6) -0.0008(6)
    O5 0.0109(8) 0.0115(8) 0.0232(9) 0.0010(6) 0.0018(7) -0.0018(7)
    O6 0.0108(8) 0.0128(9) 0.0177(8) 0.0020(6) 0.0005(6) 0.0000(7)
    O7 0.0133(8) 0.0166(9) 0.0180(8) 0.0055(7) 0.0050(7) 0.0059(7)
    N1 0.0113(9) 0.0118(10) 0.0102(9) -0.0001(7) 0.0011(7) 0.0004(7)
    N2 0.0107(10) 0.0095(10) 0.0249(11) 0.0017(8) -0.0012(8) 0.0026(8)
    N3 0.0125(9) 0.0118(10) 0.0155(9) 0.0011(7) -0.0012(7) -0.0021(8)
    N4 0.0458(16) 0.0308(14) 0.0131(11) 0.0092(12) 0.0045(10) -0.0039(9)
    C1 0.0141(11) 0.0119(11) 0.0096(10) 0.0010(8) 0.0016(8) -0.0002(8)
    C2 0.0127(11) 0.0122(11) 0.0100(10) 0.0003(8) 0.0011(8) -0.0001(8)
    C3 0.0140(11) 0.0104(11) 0.0157(11) 0.0027(8) 0.0004(9) 0.0006(9)
    C4 0.0115(11) 0.0148(12) 0.0148(11) 0.0022(9) -0.0014(8) 0.0011(9)
    C5 0.0140(11) 0.0111(11) 0.0097(10) 0.0005(8) 0.0004(8) 0.0007(8)
    C6 0.0143(11) 0.0114(11) 0.0189(11) 0.0044(9) -0.0005(9) -0.0010(9)
    C7 0.0114(11) 0.0143(12) 0.0156(11) 0.0024(9) -0.0009(8) -0.0008(9)
    C8 0.0120(11) 0.0088(11) 0.0151(11) 0.0027(8) 0.0007(8) 0.0017(8)
    C9 0.0170(11) 0.0120(11) 0.0126(11) 0.0027(9) 0.0009(9) 0.0007(8)
    C10 0.0202(13) 0.0200(13) 0.0154(12) 0.0008(10) 0.0003(9) -0.0016(10)
    C11 0.0285(14) 0.0203(14) 0.0176(12) 0.0024(11) -0.0044(10) -0.0039(10)
    C12 0.0370(16) 0.0181(13) 0.0128(11) 0.0090(11) 0.0020(10) 0.0007(10)
    C13 0.0274(14) 0.0234(14) 0.0186(12) 0.0053(11) 0.0093(10) 0.0029(10)
    C14 0.0213(13) 0.0170(13) 0.0162(11) 0.0013(10) 0.0035(9) 0.0008(9)
    C15 0.0113(11) 0.0123(11) 0.0166(11) -0.0003(8) -0.0003(8) 0.0031(9)
    C16 0.0128(11) 0.0094(11) 0.0190(11) -0.0002(8) 0.0004(9) 0.0009(9)
    C17 0.0113(10) 0.0097(11) 0.0103(10) 0.0021(8) 0.0018(8) 0.0004(8)
    C18 0.0102(10) 0.0116(11) 0.0131(10) 0.0008(8) 0.0006(8) -0.0004(8)
    C19 0.0141(11) 0.0079(11) 0.0136(10) -0.0015(8) -0.0001(8) -0.0009(8)
    C20 0.0220(13) 0.0149(12) 0.0148(11) 0.0026(9) 0.0013(9) -0.0029(9)
    C21 0.0171(13) 0.0168(13) 0.0372(16) 0.0029(10) -0.0089(11) -0.0057(11)
    C22 0.056(2) 0.043(2) 0.0170(14) 0.0158(16) 0.0132(14) -0.0017(13)
    C23 0.057(2) 0.0350(18) 0.0164(13) 0.0177(16) -0.0076(13) -0.0072(12)
    C24 0.0120(11) 0.0103(11) 0.0127(10) 0.0013(8) -0.0004(8) -0.0023(8)
_geom_special_details
;
All e.s.d.'s (except the e.s.d. in the dihedral angle between two l.s. planes)
are estimated using the full covariance matrix. The cell e.s.d.'s are taken
into account individually in the estimation of e.s.d.'s in distances, angles
and torsion angles; correlations between e.s.d.'s in cell parameters are only
used when they are defined by crystal symmetry. An approximate (isotropic)
treatment of cell e.s.d.'s is used for estimating e.s.d.'s involving l.s.
planes.
;
loop_
    _geom_bond_atom_site_label_1
    _geom_bond_atom_site_label_2
    _geom_bond_site_symmetry_2
    _geom_bond_distance
    _geom_bond_publ_flag
    Zn1 O1 . 2.0353(17) yes
    Zn1 O3 . 2.1328(17) yes
    Zn1 O4 . 2.2584(17) yes
    Zn1 O6 . 2.1393(17) yes
    Zn1 O7 . 2.0647(17) yes
    Zn1 N1 . 2.1307(19) yes
    Zn1 C8 . 2.545(2) ?
    O1 C1 . 1.265(3) ?
    O2 C1 . 1.265(3) ?
    O3 C8 . 1.278(3) ?
    O4 C8 . 1.271(3) ?
    O5 C24 . 1.240(3) ?
    O6 H61 . 0.891(17) ?
    O6 H62 . 0.879(19) ?
    O7 H71 . 0.89(3) ?
    O7 H72 . 0.875(18) ?
    N1 C15 . 1.340(3) ?
    N1 C19 . 1.345(3) ?
    N2 H21 . 0.89(3) ?
    N2 H22 . 0.89(3) ?
    N3 C5 . 1.412(3) ?
    N3 C20 . 1.463(3) ?
    N3 C21 . 1.458(3) ?
    N4 C12 . 1.368(3) ?
    N4 C22 . 1.448(4) ?
    N4 C23 . 1.449(4) ?
    C1 C2 . 1.495(3) ?
    C3 C2 . 1.391(3) ?
    C3 C4 . 1.389(3) ?
    C3 H3 . 0.9300 ?
    C4 C5 . 1.398(3) ?
    C4 H4 . 0.9300 ?
    C5 C6 . 1.404(3) ?
    C6 H6 . 0.9300 ?
    C7 C2 . 1.396(3) ?
    C7 C6 . 1.381(3) ?
    C7 H7 . 0.9300 ?
    C9 C8 . 1.475(3) ?
    C9 C10 . 1.394(3) ?
    C9 C14 . 1.395(3) ?
    C10 C11 . 1.376(4) ?
    C10 H10 . 0.9300 ?
    C11 H11 . 0.9300 ?
    C12 C11 . 1.410(4) ?
    C13 C12 . 1.410(4) ?
    C13 H13 . 0.9300 ?
    C14 C13 . 1.378(4) ?
    C14 H14 . 0.9300 ?
    C15 C16 . 1.389(3) ?
    C15 H15 . 0.9300 ?
    C16 C17 . 1.386(3) ?
    C16 H16 . 0.9300 ?
    C18 C17 . 1.392(3) ?
    C18 C19 . 1.382(3) ?
    C18 H18 . 0.9300 ?
    C19 H19 . 0.9300 ?
    C20 H20A . 0.9600 ?
    C20 H20B . 0.9600 ?
    C20 H20C . 0.9600 ?
    C21 H21A . 0.9600 ?
    C21 H21B . 0.9600 ?
    C21 H21C . 0.9600 ?
    C22 H22A . 0.9600 ?
    C22 H22B . 0.9600 ?
    C22 H22C . 0.9600 ?
    C23 H23A . 0.9600 ?
    C23 H23B . 0.9600 ?
    C23 H23C . 0.9600 ?
    C24 N2 . 1.325(3) ?
    C24 C17 . 1.505(3) ?
loop_
    _geom_angle_atom_site_label_1
    _geom_angle_atom_site_label_2
    _geom_angle_atom_site_label_3
    _geom_angle_site_symmetry_1
    _geom_angle_site_symmetry_3
    _geom_angle
    _geom_angle_publ_flag
    O1 Zn1 O3 . . 158.68(7) ?
    O1 Zn1 O4 . . 99.43(6) ?
    O1 Zn1 O6 . . 91.08(7) ?
    O1 Zn1 O7 . . 106.57(7) ?
    O1 Zn1 N1 . . 89.59(7) ?
    O3 Zn1 O4 . . 60.03(6) ?
    O3 Zn1 O6 . . 93.40(7) ?
    O6 Zn1 O4 . . 87.44(6) ?
    O7 Zn1 O3 . . 94.72(7) ?
    O7 Zn1 O4 . . 151.55(7) ?
    O7 Zn1 O6 . . 80.80(7) ?
    O7 Zn1 N1 . . 89.90(7) ?
    N1 Zn1 O3 . . 89.40(7) ?
    N1 Zn1 O4 . . 101.82(7) ?
    N1 Zn1 O6 . . 170.47(7) ?
    C1 O1 Zn1 . . 128.40(15) ?
    C8 O3 Zn1 . . 93.10(14) ?
    C8 O4 Zn1 . . 87.63(13) ?
    Zn1 O6 H61 . . 98(2) ?
    Zn1 O6 H62 . . 111(2) ?
    H61 O6 H62 . . 106(3) ?
    Zn1 O7 H71 . . 119(2) ?
    Zn1 O7 H72 . . 130(2) ?
    H72 O7 H71 . . 106(2) ?
    C15 N1 Zn1 . . 123.02(16) ?
    C15 N1 C19 . . 117.8(2) ?
    C19 N1 Zn1 . . 119.03(16) ?
    C24 N2 H21 . . 116(2) ?
    C24 N2 H22 . . 126(2) ?
    H22 N2 H21 . . 118(3) ?
    C5 N3 C21 . . 116.7(2) ?
    C5 N3 C20 . . 116.3(2) ?
    C21 N3 C20 . . 112.2(2) ?
    C12 N4 C22 . . 120.3(3) ?
    C12 N4 C23 . . 120.4(3) ?
    C22 N4 C23 . . 119.1(2) ?
    O1 C1 O2 . . 123.7(2) ?
    O1 C1 C2 . . 117.7(2) ?
    O2 C1 C2 . . 118.5(2) ?
    C3 C2 C1 . . 121.0(2) ?
    C3 C2 C7 . . 117.9(2) ?
    C7 C2 C1 . . 121.2(2) ?
    C2 C3 H3 . . 119.4 ?
    C4 C3 C2 . . 121.3(2) ?
    C4 C3 H3 . . 119.4 ?
    C3 C4 C5 . . 120.9(2) ?
    C3 C4 H4 . . 119.6 ?
    C5 C4 H4 . . 119.6 ?
    C4 C5 N3 . . 122.0(2) ?
    C4 C5 C6 . . 117.7(2) ?
    C6 C5 N3 . . 120.2(2) ?
    C5 C6 H6 . . 119.5 ?
    C7 C6 C5 . . 121.0(2) ?
    C7 C6 H6 . . 119.5 ?
    C2 C7 H7 . . 119.3 ?
    C6 C7 C2 . . 121.3(2) ?
    C6 C7 H7 . . 119.3 ?
    O3 C8 C9 . . 119.8(2) ?
    O4 C8 O3 . . 119.2(2) ?
    O4 C8 C9 . . 121.0(2) ?
    C10 C9 C8 . . 121.4(2) ?
    C10 C9 C14 . . 117.7(2) ?
    C14 C9 C8 . . 120.9(2) ?
    C9 C10 H10 . . 119.2 ?
    C11 C10 C9 . . 121.6(2) ?
    C11 C10 H10 . . 119.2 ?
    C10 C11 C12 . . 120.8(3) ?
    C10 C11 H11 . . 119.6 ?
    C12 C11 H11 . . 119.6 ?
    N4 C12 C11 . . 121.4(3) ?
    N4 C12 C13 . . 121.2(3) ?
    C11 C12 C13 . . 117.4(2) ?
    C12 C13 H13 . . 119.6 ?
    C14 C13 C12 . . 120.8(2) ?
    C14 C13 H13 . . 119.6 ?
    C9 C14 H14 . . 119.2 ?
    C13 C14 C9 . . 121.6(3) ?
    C13 C14 H14 . . 119.2 ?
    N1 C15 C16 . . 122.8(2) ?
    N1 C15 H15 . . 118.6 ?
    C16 C15 H15 . . 118.6 ?
    C15 C16 H16 . . 120.6 ?
    C17 C16 C15 . . 118.9(2) ?
    C17 C16 H16 . . 120.6 ?
    C16 C17 C18 . . 118.7(2) ?
    C16 C17 C24 . . 122.9(2) ?
    C18 C17 C24 . . 118.3(2) ?
    C17 C18 H18 . . 120.7 ?
    C19 C18 C17 . . 118.6(2) ?
    C19 C18 H18 . . 120.7 ?
    N1 C19 C18 . . 123.1(2) ?
    N1 C19 H19 . . 118.4 ?
    C18 C19 H19 . . 118.4 ?
    N3 C20 H20A . . 109.5 ?
    N3 C20 H20B . . 109.5 ?
    N3 C20 H20C . . 109.5 ?
    H20A C20 H20B . . 109.5 ?
    H20A C20 H20C . . 109.5 ?
    H20B C20 H20C . . 109.5 ?
    N3 C21 H21A . . 109.5 ?
    N3 C21 H21B . . 109.5 ?
    N3 C21 H21C . . 109.5 ?
    H21A C21 H21B . . 109.5 ?
    H21A C21 H21C . . 109.5 ?
    H21B C21 H21C . . 109.5 ?
    N4 C22 H22A . . 109.5 ?
    N4 C22 H22B . . 109.5 ?
    N4 C22 H22C . . 109.5 ?
    H22A C22 H22B . . 109.5 ?
    H22A C22 H22C . . 109.5 ?
    H22B C22 H22C . . 109.5 ?
    N4 C23 H23A . . 109.5 ?
    N4 C23 H23B . . 109.5 ?
    N4 C23 H23C . . 109.5 ?
    H23A C23 H23B . . 109.5 ?
    H23A C23 H23C . . 109.5 ?
    H23B C23 H23C . . 109.5 ?
    O5 C24 N2 . . 123.0(2) ?
    O5 C24 C17 . . 119.1(2) ?
    N2 C24 C17 . . 117.9(2) ?
loop_
    _geom_torsion_atom_site_label_1
    _geom_torsion_atom_site_label_2
    _geom_torsion_atom_site_label_3
    _geom_torsion_atom_site_label_4
    _geom_torsion_site_symmetry_1
    _geom_torsion_site_symmetry_2
    _geom_torsion_site_symmetry_3
    _geom_torsion_site_symmetry_4
    _geom_torsion
    _geom_torsion_publ_flag
    O3 Zn1 O1 C1 . . . . -71.5(3) ?
    O4 Zn1 O1 C1 . . . . -56.9(2) ?
    O6 Zn1 O1 C1 . . . . 30.69(19) ?
    O7 Zn1 O1 C1 . . . . 111.42(19) ?
    N1 Zn1 O1 C1 . . . . -158.81(19) ?
    O1 Zn1 O3 C8 . . . . 16.4(2) ?
    O4 Zn1 O3 C8 . . . . -0.36(12) ?
    O6 Zn1 O3 C8 . . . . -85.43(13) ?
    O7 Zn1 O3 C8 . . . . -166.47(13) ?
    N1 Zn1 O3 C8 . . . . 103.68(13) ?
    O1 Zn1 O4 C8 . . . . -173.56(13) ?
    O3 Zn1 O4 C8 . . . . 0.36(12) ?
    O6 Zn1 O4 C8 . . . . 95.77(13) ?
    O7 Zn1 O4 C8 . . . . 30.5(2) ?
    N1 Zn1 O4 C8 . . . . -81.99(13) ?
    O1 Zn1 N1 C15 . . . . 22.18(18) ?
    O1 Zn1 N1 C19 . . . . -153.57(17) ?
    O3 Zn1 N1 C15 . . . . -136.52(18) ?
    O3 Zn1 N1 C19 . . . . 47.73(17) ?
    O4 Zn1 N1 C19 . . . . 106.89(17) ?
    O4 Zn1 N1 C15 . . . . -77.36(18) ?
    O7 Zn1 N1 C15 . . . . 128.76(18) ?
    O7 Zn1 N1 C19 . . . . -46.99(17) ?
    Zn1 O1 C1 O2 . . . . -19.5(3) ?
    Zn1 O1 C1 C2 . . . . 161.36(15) ?
    Zn1 O3 C8 O4 . . . . 0.6(2) ?
    Zn1 O3 C8 C9 . . . . 179.65(18) ?
    Zn1 O4 C8 O3 . . . . -0.6(2) ?
    Zn1 O4 C8 C9 . . . . -179.61(19) ?
    Zn1 N1 C15 C16 . . . . -175.38(17) ?
    C19 N1 C15 C16 . . . . 0.4(3) ?
    Zn1 N1 C19 C18 . . . . 173.64(17) ?
    C15 N1 C19 C18 . . . . -2.3(3) ?
    C20 N3 C5 C4 . . . . -146.3(2) ?
    C20 N3 C5 C6 . . . . 37.4(3) ?
    C21 N3 C5 C4 . . . . -10.4(3) ?
    C21 N3 C5 C6 . . . . 173.4(2) ?
    C22 N4 C12 C11 . . . . -178.3(3) ?
    C22 N4 C12 C13 . . . . 1.5(4) ?
    C23 N4 C12 C11 . . . . 6.7(4) ?
    C23 N4 C12 C13 . . . . -173.5(3) ?
    O1 C1 C2 C3 . . . . -174.7(2) ?
    O1 C1 C2 C7 . . . . 3.5(3) ?
    O2 C1 C2 C3 . . . . 6.0(3) ?
    O2 C1 C2 C7 . . . . -175.8(2) ?
    C4 C3 C2 C1 . . . . 178.5(2) ?
    C4 C3 C2 C7 . . . . 0.3(3) ?
    C2 C3 C4 C5 . . . . 0.0(4) ?
    C3 C4 C5 N3 . . . . -176.2(2) ?
    C3 C4 C5 C6 . . . . 0.2(3) ?
    N3 C5 C6 C7 . . . . 175.8(2) ?
    C4 C5 C6 C7 . . . . -0.7(3) ?
    C6 C7 C2 C1 . . . . -179.0(2) ?
    C6 C7 C2 C3 . . . . -0.8(3) ?
    C2 C7 C6 C5 . . . . 1.0(4) ?
    C10 C9 C8 O3 . . . . 0.2(3) ?
    C10 C9 C8 O4 . . . . 179.2(2) ?
    C14 C9 C8 O3 . . . . -179.1(2) ?
    C14 C9 C8 O4 . . . . -0.1(3) ?
    C8 C9 C10 C11 . . . . -178.9(2) ?
    C14 C9 C10 C11 . . . . 0.4(4) ?
    C8 C9 C14 C13 . . . . 178.0(2) ?
    C10 C9 C14 C13 . . . . -1.3(4) ?
    C9 C10 C11 C12 . . . . 1.1(4) ?
    N4 C12 C11 C10 . . . . 178.1(3) ?
    C13 C12 C11 C10 . . . . -1.7(4) ?
    C14 C13 C12 N4 . . . . -179.0(2) ?
    C14 C13 C12 C11 . . . . 0.8(4) ?
    C9 C14 C13 C12 . . . . 0.8(4) ?
    N1 C15 C16 C17 . . . . 1.3(4) ?
    C15 C16 C17 C18 . . . . -1.2(3) ?
    C15 C16 C17 C24 . . . . 175.2(2) ?
    C19 C18 C17 C16 . . . . -0.5(3) ?
    C19 C18 C17 C24 . . . . -177.2(2) ?
    C17 C18 C19 N1 . . . . 2.4(3) ?
    O5 C24 C17 C16 . . . . -150.0(2) ?
    O5 C24 C17 C18 . . . . 26.5(3) ?
    N2 C24 C17 C16 . . . . 30.0(3) ?
    N2 C24 C17 C18 . . . . -153.5(2) ?
loop_
    _geom_hbond_atom_site_label_D
    _geom_hbond_atom_site_label_H
    _geom_hbond_atom_site_label_A
    _geom_hbond_site_symmetry_A
    _geom_hbond_distance_DH
    _geom_hbond_distance_HA
    _geom_hbond_distance_DA
    _geom_hbond_angle_DHA
    _geom_hbond_publ_flag
    N2 H21 O4 1_465 0.89(3) 2.15(3) 3.034(3) 174(3) yes
    N2 H22 O3 1_565 0.89(3) 1.95(3) 2.820(3) 164(3) yes
    O6 H61 O2 . 0.89(3) 1.79(3) 2.646(2) 161(3) yes
    O6 H62 O5 1_645 0.88(3) 1.88(3) 2.749(2) 169(3) yes
    O7 H71 N3 1_445 0.89(3) 2.01(3) 2.863(3) 162(3) yes
    O7 H72 O2 1_455 0.87(3) 1.80(3) 2.667(2) 171(3) yes
    C22 H22A Cg3 2_665 0.96 2.74 3.567(3) 145 yes
    C23 H23C Cg2 2_655 0.96 2.86 3.644(3) 140 yes
data_global
_journal_date_recd_electronic     2009-05-07
_journal_date_accepted     2009-05-11
_journal_name_full     'Acta Crystallographica, Section E'
_journal_year     2009
_journal_volume     65
_journal_issue      6
_journal_page_first     m651
_journal_page_last     m652
_journal_paper_category     QM
_journal_coeditor_code     XU2522
_publ_contact_author
;
Dr. Tuncer H\"okelek
Hacettepe University
Department of Physics
06800 Beytepe
Ankara
Turkey
;
_publ_contact_author_email     merzifon@hacettepe.edu.tr
_publ_contact_author_fax     '90(312)2352550'
_publ_contact_author_phone     '90(312)2977242'
_publ_section_title
;
Diaquabis[4-(dimethylamino)benzoato](isonicotinamide)zinc(II)
;
loop_
    _publ_author_name
    _publ_author_address
    'H\"okelek, Tuncer'
;
Hacettepe University
Department of Physics
06800 Beytepe
Ankara
Turkey
;
    'Dal, Hakan'
;
Anadolu University
Faculty of Science
Department of Chemistry
26470 Yeniba\(glar
Eski\,sehir
Turkey
;
    'Tercan, Bar\?i\,s'
;
Karab\"uk University
Department of Physics
78050
Karab\"uk
Turkey
;
    'Aybirdi, \"Ozg\"ur'
;
Kafkas University
Department of Chemistry
63100 Kars
Turkey
;
    'Necefo\(glu, Hacali'
;
Kafkas University
Department of Chemistry
63100 Kars
Turkey
;
