# Supplementary material for: Diaqua­bis[4-(dimethyl­amino)benzoato](isonicotinamide)zinc(II)
Source: Acta Crystallogr Sect E Struct Rep Online. 2009 May 14;65(Pt 6):m651–2. doi: 10.1107/S1600536809017620 (PMC2969605; doi:10.1107/S1600536809017620)
Supplement: Supplementary file 2 [file e-65-0m651-Isup2.hkl]

#
# h,k,l, Fc-squared, Fo-squared, sigma(Fo-squared) and status flag
#
data_I
_shelx_title ' o9 in P -1'
_shelx_refln_list_code          4
_shelx_F_calc_maximum      195.94
_exptl_crystal_F_000       575.88
_reflns_d_resolution_high  0.7473
 
loop_
 _symmetry_equiv_pos_as_xyz
 'x, y, z'
 '-x, -y, -z'
 
_cell_length_a     6.8616
_cell_length_b     8.0947
_cell_length_c    22.4953
_cell_angle_alpha  90.683
_cell_angle_beta   92.838
_cell_angle_gamma  93.313
 
_shelx_F_squared_multiplier     1.000
 
loop_
 _refln_index_h
 _refln_index_k
 _refln_index_l
 _refln_F_squared_calc
 _refln_F_squared_meas
 _refln_F_squared_sigma
 _refln_observed_status
   1   0   0     5022.13     4963.74     29.01 o
   2   0   0       38.65       44.32      3.42 o
   3   0   0      313.80      307.87      4.12 o
   4   0   0      388.84      397.75      5.75 o
   5   0   0      180.40      207.84      5.33 o
   6   0   0      949.60      913.40     10.85 o
   7   0   0      139.71      180.60      8.85 o
   8   0   0      530.33      492.64     21.40 o
   9   0   0      442.92      437.64     16.62 o
  -9   1   0        4.52       37.43     21.59 o
  -8   1   0       41.45       51.50      9.54 o
  -7   1   0      782.32      725.37     11.71 o
  -6   1   0     1397.49     1446.19     14.24 o
  -5   1   0     1626.22     1631.99     13.21 o
  -4   1   0        1.22       16.97      2.20 o
  -3   1   0       61.76       62.31      2.10 o
  -2   1   0     1108.24     1047.20     10.62 o
  -1   1   0     8604.66     8668.20     61.63 o
   0   1   0     3502.91     3629.83     54.64 o
   1   1   0     8663.26     8565.32     61.93 o
   2   1   0     1018.00      939.29      6.86 o
   3   1   0      730.05      770.45      7.09 o
   4   1   0      430.55      492.21      5.88 o
   5   1   0       65.08       88.94      5.26 o
   6   1   0       20.05       50.82     12.23 o
   7   1   0       93.80      115.26      9.89 o
   8   1   0      230.40      238.52     13.00 o
   9   1   0      283.55      287.14     14.83 o
  -9   2   0      108.02      141.39     25.41 o
  -8   2   0       46.74       36.64     12.87 o
  -7   2   0      510.01      490.00     16.05 o
  -6   2   0       31.10       34.09      5.53 o
  -5   2   0     1971.63     1910.87     14.65 o
  -4   2   0      398.02      371.38      4.68 o
  -3   2   0        4.56       20.02      1.72 o
  -2   2   0       90.61       99.66      2.84 o
  -1   2   0     2982.76     2871.19     17.67 o
   0   2   0       23.94       40.34      2.01 o
   1   2   0       26.30       52.85      1.76 o
   2   2   0      377.51      300.61      3.65 o
   3   2   0     1886.15     1906.77     12.87 o
   4   2   0       63.24       81.90      3.88 o
   5   2   0        1.86       27.81      5.57 o
   6   2   0      327.47      327.65      9.33 o
   7   2   0      460.62      503.91     12.04 o
   8   2   0      510.70      477.70     15.79 o
  -8   3   0       95.81      127.48     10.63 o
  -7   3   0      637.38      633.49     12.31 o
  -6   3   0     1053.32     1025.86     12.27 o
  -5   3   0       14.18       11.58      3.70 o
  -4   3   0      551.14      514.30      7.05 o
  -3   3   0       53.48       74.92      2.99 o
  -2   3   0        0.62       -0.05      2.14 o
  -1   3   0      895.73      784.01      8.20 o
   0   3   0     1187.35     1181.77     12.16 o
   1   3   0      989.10     1010.81     12.56 o
   2   3   0     5355.16     5394.65     44.77 o
   3   3   0      598.92      579.26      6.96 o
   4   3   0      459.02      506.77      9.58 o
   5   3   0       26.78       79.98      5.45 o
   6   3   0      303.46      328.82      9.48 o
   7   3   0      250.44      271.57     11.60 o
   8   3   0      103.78      115.59     22.16 o
  -8   4   0       34.47       94.40      8.77 o
  -7   4   0       41.00      115.67      8.38 o
  -6   4   0     1132.06     1138.34     15.49 o
  -5   4   0     1728.72     1744.09     16.38 o
  -4   4   0      736.22      731.05     10.28 o
  -3   4   0       47.57       59.80      2.98 o
  -2   4   0        0.80       28.70      6.07 o
  -1   4   0     1462.28     1430.60     13.57 o
   0   4   0     1731.53     1810.77     18.15 o
   1   4   0       95.01       65.97      3.75 o
   2   4   0     1979.61     1917.27     15.67 o
   3   4   0      874.44      807.52     11.49 o
   4   4   0     1242.87     1240.83     15.83 o
   5   4   0     1060.62     1064.51     23.88 o
   6   4   0      408.77      426.89     13.65 o
   7   4   0      256.91      293.67     13.38 o
   8   4   0      136.46      120.52     11.93 o
  -8   5   0        5.20        6.67      9.27 o
  -7   5   0      458.14      494.90     12.06 o
  -6   5   0      877.86      842.42     17.65 o
  -5   5   0     1291.91     1355.88     16.36 o
  -4   5   0     1339.89     1301.54     14.87 o
  -3   5   0      767.73      746.65      9.96 o
  -2   5   0        1.45        2.41      2.83 o
  -1   5   0      699.65      719.77      9.20 o
   0   5   0     1192.39     1151.93     13.62 o
   1   5   0      773.03      761.24     12.01 o
   2   5   0      853.15      784.42     10.29 o
   3   5   0      529.75      520.98      9.09 o
   4   5   0      100.66      117.35      7.23 o
   5   5   0      361.62      373.07     12.08 o
   6   5   0      169.94      173.92     13.37 o
   7   5   0      270.45      345.79     18.72 o
  -7   6   0      497.08      448.14     12.85 o
  -6   6   0      759.10      715.89     18.81 o
  -5   6   0     1985.94     1849.16     20.40 o
  -4   6   0      867.35      923.20     12.68 o
  -3   6   0      366.59      332.84      7.40 o
  -2   6   0      195.58      204.11      6.46 o
  -1   6   0       66.19       77.88      4.20 o
   0   6   0      122.70      124.22      5.66 o
   1   6   0      689.25      747.54     13.00 o
   2   6   0     1306.57     1252.49     15.01 o
   3   6   0     1265.48     1258.01     18.81 o
   4   6   0       11.90       11.68      5.49 o
   5   6   0        9.96       24.63      6.85 o
   6   6   0        5.17       10.70     11.27 o
   7   6   0       39.71       91.70     14.52 o
  -7   7   0      154.47      176.31     10.04 o
  -6   7   0      560.42      565.86     14.06 o
  -5   7   0      483.80      473.78     10.60 o
  -4   7   0     1695.59     1555.66     17.78 o
  -3   7   0      173.94      224.64      9.15 o
  -2   7   0      671.61      650.71     10.57 o
  -1   7   0      298.23      288.63      7.34 o
   0   7   0      311.47      354.92      7.63 o
   1   7   0      186.77      192.50      8.16 o
   2   7   0      829.54      850.91     23.31 o
   3   7   0      799.96      766.88     14.14 o
   4   7   0      249.14      291.75     10.47 o
   5   7   0      279.82      289.17     11.74 o
   6   7   0       25.95       53.87     12.23 o
  -6   8   0       40.50       38.64      6.86 o
  -5   8   0      217.25      214.80      8.78 o
  -4   8   0      179.95      203.25      7.89 o
  -3   8   0      205.64      212.62      9.95 o
  -2   8   0      470.35      508.49     10.32 o
  -1   8   0       33.83       51.51      7.17 o
   0   8   0       52.71       73.90      5.10 o
   1   8   0      210.20      234.60     14.14 o
   2   8   0      406.88      417.62     17.96 o
   3   8   0       84.76       77.56     11.08 o
   4   8   0      159.13      158.95     11.84 o
   5   8   0      162.15      163.15     13.37 o
  -5   9   0      204.41      214.08      9.25 o
  -4   9   0      229.57      222.00     11.33 o
  -3   9   0      668.32      684.01     15.38 o
  -2   9   0      363.04      364.65     10.05 o
  -1   9   0        3.95       22.69      5.23 o
   0   9   0       62.39       85.10      5.94 o
  -4  10   0     1807.44     1894.39     48.91 o
  -3  10   0      423.19      410.93     13.72 o
  -2  10   0      238.08      230.40      9.70 o
  -1  10   0      292.75      330.81     11.66 o
   1 -10   1      525.93      553.70     12.00 o
   2 -10   1        2.80        6.25      6.48 o
   3 -10   1       70.54       90.68      9.67 o
  -1  -9   1      932.16      944.90     28.27 o
   0  -9   1     1062.98     1066.55     14.79 o
   1  -9   1      774.56      805.73     13.13 o
   2  -9   1      567.48      566.49     11.77 o
   3  -9   1       18.50       28.52      7.53 o
   4  -9   1        8.00       22.07      8.32 o
   5  -9   1       97.41      107.59      8.13 o
  -5  -8   1      514.55      502.83     18.72 o
  -4  -8   1      200.74      197.16     12.61 o
  -3  -8   1        0.20        3.06      8.41 o
  -2  -8   1       19.27       17.19      8.41 o
  -1  -8   1     1031.89     1035.97     18.12 o
   0  -8   1     1394.14     1390.07     16.30 o
   1  -8   1     1008.34     1014.92     13.80 o
   2  -8   1     1068.49     1051.49     14.60 o
   3  -8   1      241.20      257.73     15.80 o
   4  -8   1       34.18       45.05      6.10 o
   5  -8   1       56.84       70.37      7.04 o
   6  -8   1      182.95      200.98      8.69 o
  -6  -7   1      555.90      519.64     20.63 o
  -5  -7   1      318.74      330.63     17.58 o
  -4  -7   1      550.84      507.82     13.13 o
  -3  -7   1      363.17      382.33     11.46 o
  -2  -7   1      120.72      127.00      7.94 o
  -1  -7   1      607.38      630.87     15.67 o
   0  -7   1     2390.52     2372.35     25.72 o
   1  -7   1       26.52       34.65      4.24 o
   2  -7   1      566.81      568.99     10.14 o
   3  -7   1      284.75      266.64      7.31 o
   4  -7   1      109.06      171.11      7.16 o
   5  -7   1       85.36      121.18      7.30 o
   6  -7   1        2.85       46.50      7.69 o
   7  -7   1       86.51      127.40      9.51 o
  -7  -6   1      432.09      410.08     15.56 o
  -6  -6   1      666.63      628.82     22.54 o
  -5  -6   1      808.68      797.52     17.13 o
  -4  -6   1       47.46       61.25      6.69 o
  -3  -6   1      393.32      379.32      9.91 o
  -2  -6   1      163.92      198.94      6.57 o
  -1  -6   1     1038.74     1032.97     15.94 o
   0  -6   1      261.71      267.14      7.00 o
   1  -6   1      637.18      620.03      9.29 o
   2  -6   1      321.30      293.95      7.18 o
   3  -6   1      431.40      429.60      8.17 o
   4  -6   1      148.73      150.31      6.96 o
   5  -6   1      123.84      225.11     20.64 o
   6  -6   1        8.27       52.45      7.61 o
   7  -6   1       12.35       87.62     12.79 o
  -7  -5   1      572.44      575.84     17.19 o
  -6  -5   1      443.71      426.55     14.03 o
  -5  -5   1      371.11      377.09     12.04 o
  -4  -5   1      234.74      226.67      9.08 o
  -3  -5   1       33.85       46.70      3.21 o
  -2  -5   1        0.20        8.28      2.71 o
  -1  -5   1      623.72      610.22     10.72 o
   0  -5   1       20.58       28.29      2.99 o
   1  -5   1       16.30       17.16      2.78 o
   2  -5   1      716.25      683.32      7.87 o
   3  -5   1      838.02      814.16     10.52 o
   4  -5   1        4.39       13.05      4.12 o
   5  -5   1        3.57       40.38      5.28 o
   6  -5   1        2.08       30.73      5.49 o
   7  -5   1      439.95      516.60     12.20 o
   8  -5   1       28.85       68.70      9.19 o
  -8  -4   1        1.80       29.00     10.10 o
  -7  -4   1      134.78      161.46     23.31 o
  -6  -4   1     1010.74     1003.78     20.13 o
  -5  -4   1      835.13      802.67     16.65 o
  -4  -4   1     1935.21     1916.59     21.53 o
  -3  -4   1      415.51      393.22      7.43 o
  -2  -4   1      312.05      418.73      9.82 o
  -1  -4   1      220.09      264.76      8.60 o
   0  -4   1      402.78      390.11      6.55 o
   1  -4   1      219.21      194.32      4.56 o
   2  -4   1     3108.47     3188.40     20.78 o
   3  -4   1      389.02      339.98      5.59 o
   4  -4   1        4.53       25.17      3.88 o
   5  -4   1     1161.48     1175.04     14.59 o
   6  -4   1       44.32       90.69      7.78 o
   7  -4   1      394.67      430.82     11.33 o
   8  -4   1      234.18      229.60     10.32 o
  -8  -3   1       48.39       95.41     16.24 o
  -7  -3   1      138.81      153.75     10.05 o
  -6  -3   1      544.18      563.55     11.62 o
  -5  -3   1     8355.61     8439.11     64.30 o
  -4  -3   1     4132.69     4059.44     32.62 o
  -3  -3   1      940.84      876.51      9.19 o
  -2  -3   1     1890.09     1991.14     15.12 o
  -1  -3   1      641.52      715.96     10.00 o
   0  -3   1      233.23      296.25      5.16 o
   1  -3   1     1341.02     1243.70     11.61 o
   2  -3   1     9358.72     9493.34     60.64 o
   3  -3   1     1587.53     1524.46     14.50 o
   4  -3   1     2444.42     2406.18     25.24 o
   5  -3   1       91.68      105.63      4.28 o
   6  -3   1       31.88       63.89      5.61 o
   7  -3   1       24.52       80.53     14.82 o
   8  -3   1       99.93      127.46     12.75 o
  -8  -2   1      100.32      142.86     25.98 o
  -7  -2   1      605.71      566.51     12.49 o
  -6  -2   1     1114.44     1132.91     14.20 o
  -5  -2   1     1625.64     1562.95     15.30 o
  -4  -2   1     3031.29     2937.01     19.51 o
  -3  -2   1     2774.51     2743.24     17.65 o
  -2  -2   1      733.38      748.20      6.57 o
  -1  -2   1       69.26       89.04      4.28 o
   0  -2   1     2699.04     2810.87     24.71 o
   1  -2   1     1441.50     1476.31      9.83 o
   2  -2   1     1741.76     1550.89     11.75 o
   3  -2   1     2935.15     2829.73     23.64 o
   4  -2   1     1793.51     1745.93     14.21 o
   5  -2   1     1589.16     1564.76     12.67 o
   6  -2   1       76.93       93.92      4.43 o
   7  -2   1        1.09       43.52     10.80 o
   8  -2   1       37.24       45.85      7.50 o
   9  -2   1      141.83      164.65     14.14 o
  -9  -1   1      362.72      364.58     15.95 o
  -8  -1   1        0.32       12.80      9.33 o
  -7  -1   1        1.67        8.97      8.13 o
  -6  -1   1      384.11      347.63      8.25 o
  -5  -1   1      274.47      290.17      6.13 o
  -4  -1   1       68.09       67.39      3.64 o
  -3  -1   1     2091.79     1996.34     13.54 o
  -2  -1   1     2055.68     1982.50     15.41 o
  -1  -1   1       25.57       13.92      1.89 o
   0  -1   1      488.22      516.05      6.36 o
   1  -1   1     1513.74     1500.25     12.79 o
   2  -1   1      860.20      872.12      5.98 o
   3  -1   1      977.00      901.29      6.83 o
   4  -1   1      114.41       89.29      2.79 o
   5  -1   1      710.21      698.20      7.18 o
   6  -1   1       98.45      143.05      5.58 o
   7  -1   1      574.69      524.34     11.05 o
   8  -1   1        2.02        3.72     13.18 o
   9  -1   1      142.21      183.19     12.96 o
  -9   0   1      264.44      316.17     30.57 o
  -8   0   1       53.39      127.55     24.84 o
  -7   0   1        9.27       24.92     11.37 o
  -6   0   1       27.48       58.89      7.12 o
  -5   0   1      700.67      665.99      8.20 o
  -4   0   1      722.30      719.48      7.25 o
  -3   0   1     1710.36     1588.09     11.35 o
  -2   0   1      589.12      550.04      4.91 o
  -1   0   1     2688.68     2688.14     16.09 o
   1   0   1    10802.65    10280.49     59.21 o
   2   0   1     1443.11     1367.73      8.46 o
   3   0   1     3236.94     3655.81     20.85 o
   4   0   1     2487.52     2370.09     16.36 o
   5   0   1     2643.85     2675.22     18.90 o
   6   0   1     1077.55     1047.24     12.09 o
   7   0   1      254.71      274.80     30.38 o
   8   0   1      177.19      220.92     27.32 o
   9   0   1       14.33       54.06     15.28 o
  -9   1   1      201.73      180.31     12.83 o
  -8   1   1        5.24       13.81      7.94 o
  -7   1   1       21.22       82.50     19.13 o
  -6   1   1       67.34       95.03      5.53 o
  -5   1   1      497.38      524.42      6.95 o
  -4   1   1     1089.56     1056.36      9.20 o
  -3   1   1     1064.75      951.21      7.15 o
  -2   1   1      326.60      344.97      3.75 o
  -1   1   1     2810.46     2714.19     20.46 o
   0   1   1        3.01       10.32      1.15 o
   1   1   1     4033.18     3994.99     41.12 o
   2   1   1       40.24       63.63      4.99 o
   3   1   1      367.49      389.34      4.53 o
   4   1   1     1826.33     1644.87     12.26 o
   5   1   1     4493.34     4581.08     42.96 o
   6   1   1     3086.53     2997.43     30.76 o
   7   1   1      418.23      469.88     14.31 o
   8   1   1       22.61       55.90     22.93 o
   9   1   1      167.89      206.08     13.99 o
  -9   2   1      256.39      251.62     12.80 o
  -8   2   1       19.42       21.72      7.43 o
  -7   2   1       23.18       54.91      8.91 o
  -6   2   1      259.36      264.99      6.66 o
  -5   2   1      598.11      607.38      8.32 o
  -4   2   1      550.75      483.21      5.39 o
  -3   2   1     2981.38     2886.05     17.00 o
  -2   2   1       94.34       89.20      2.78 o
  -1   2   1      568.57      497.25      4.24 o
   0   2   1      104.13      117.52     10.51 o
   1   2   1     1583.13     1516.91     12.02 o
   2   2   1      419.44      398.15      5.18 o
   3   2   1      753.35      753.26      8.16 o
   4   2   1     2018.92     2051.36     14.38 o
   5   2   1     2101.25     2038.79     19.37 o
   6   2   1       72.72      110.10      6.84 o
   7   2   1      760.95      725.33     14.03 o
   8   2   1       18.71       57.26     21.59 o
  -8   3   1      405.75      373.79     13.65 o
  -7   3   1      123.30      179.26      8.53 o
  -6   3   1       55.46       88.92      6.75 o
  -5   3   1       24.79       29.21      3.90 o
  -4   3   1      686.73      630.85      7.18 o
  -3   3   1      550.53      498.68      6.40 o
  -2   3   1     7177.40     7272.19     55.45 o
  -1   3   1      513.25      416.00      5.56 o
   0   3   1      198.25      229.73      4.99 o
   1   3   1        0.85        4.22      1.46 o
   2   3   1        9.21       -1.73      3.06 o
   3   3   1      404.13      424.38     11.65 o
   4   3   1     1996.48     1915.29     17.48 o
   5   3   1      278.83      270.41      7.82 o
   6   3   1      756.67      755.05     13.10 o
   7   3   1      310.04      321.24     10.37 o
   8   3   1       68.31       79.47     11.19 o
  -8   4   1      400.93      350.87     11.57 o
  -7   4   1      998.63      971.48     25.04 o
  -6   4   1       85.38      118.13     14.50 o
  -5   4   1     1834.61     1849.82     19.43 o
  -4   4   1      919.53      882.58     11.50 o
  -3   4   1      561.51      522.31      6.91 o
  -2   4   1     1903.66     1829.97     14.17 o
  -1   4   1     2570.64     2419.78     20.37 o
   0   4   1     1084.43     1076.59     14.14 o
   1   4   1        2.02       11.62      2.02 o
   2   4   1       21.38       50.14      3.22 o
   3   4   1       10.61       20.78      4.02 o
   4   4   1     1463.46     1435.54     21.15 o
   5   4   1     1150.77     1150.11     19.91 o
   6   4   1      747.68      751.99     17.19 o
   7   4   1      579.76      532.14     16.21 o
   8   4   1      298.19      311.64     22.54 o
  -8   5   1       62.06       63.33      8.77 o
  -7   5   1      634.44      632.05     13.10 o
  -6   5   1        5.60       60.57     13.74 o
  -5   5   1      218.89      254.62      7.17 o
  -4   5   1       37.61       66.21      4.81 o
  -3   5   1      427.87      410.49     10.79 o
  -2   5   1      312.87      300.17      6.54 o
  -1   5   1      352.48      344.47      6.22 o
   0   5   1     1312.97     1389.56     15.46 o
   1   5   1     2849.79     2928.73     32.48 o
   2   5   1      689.10      708.72      9.43 o
   3   5   1       49.89       51.09      4.15 o
   4   5   1      253.43      260.65      9.25 o
   5   5   1      821.23      820.92     16.65 o
   6   5   1      286.85      263.81     11.91 o
   7   5   1      996.26      945.60     21.22 o
  -7   6   1      202.10      204.06     16.16 o
  -6   6   1       10.81       81.16     11.20 o
  -5   6   1        4.30       49.67      6.94 o
  -4   6   1      344.84      352.02      8.31 o
  -3   6   1       38.11       59.94      4.61 o
  -2   6   1      141.75      134.94      5.78 o
  -1   6   1      862.80      824.97     10.57 o
   0   6   1     1285.07     1299.37     15.75 o
   1   6   1     4584.84     4822.15     51.57 o
   2   6   1      600.10      691.78     13.64 o
   3   6   1       37.80       42.01      4.95 o
   4   6   1       59.66       76.88      6.69 o
   5   6   1      167.73      159.18     12.42 o
   6   6   1      146.78      136.28     14.71 o
   7   6   1      329.17      316.75     19.10 o
  -7   7   1      245.33      252.75     10.82 o
  -6   7   1      201.15      221.79      9.42 o
  -5   7   1        7.35       20.29      5.92 o
  -4   7   1      148.88      183.25      7.27 o
  -3   7   1      734.67      686.34     16.42 o
  -2   7   1      713.73      714.88     11.05 o
  -1   7   1       72.22       78.44      5.05 o
   0   7   1     4978.23     4997.60     40.70 o
   1   7   1      198.23      224.35     11.08 o
   2   7   1      403.37      404.63     16.05 o
   3   7   1       21.41       35.92      8.41 o
   4   7   1      561.19      543.02     32.48 o
   5   7   1        2.67       36.68     10.32 o
   6   7   1      302.69      318.66     17.58 o
  -6   8   1        9.69        8.78      7.31 o
  -5   8   1       89.04       97.67      6.70 o
  -4   8   1        6.07       29.44      5.77 o
  -3   8   1        1.02       19.25      6.41 o
  -2   8   1      347.67      385.00     11.31 o
  -1   8   1     1306.13     1316.89     15.89 o
   0   8   1      495.48      523.33      9.48 o
   1   8   1      261.61      260.58     14.90 o
   2   8   1        2.50        9.93      7.64 o
   4   8   1      110.67      133.73     11.46 o
   5   8   1      179.25      192.57     13.76 o
  -5   9   1      194.42      209.63      8.39 o
  -4   9   1       11.44       35.44      8.43 o
  -3   9   1        1.55       19.14      7.19 o
  -2   9   1        1.86       21.65      5.63 o
  -1   9   1     1117.21     1136.34     15.42 o
   0   9   1      398.20      399.61     10.53 o
  -3  10   1      366.69      392.06     13.60 o
  -2  10   1       75.76      115.12     11.02 o
  -1  10   1       60.81       79.85      9.63 o
   0 -10   2      494.61      593.24     17.70 o
   1 -10   2      101.39      158.40      9.82 o
   2 -10   2       99.37      110.02      8.07 o
   3 -10   2       42.78       55.81      9.05 o
  -2  -9   2      264.89      243.01     16.81 o
  -1  -9   2      128.49      170.79     14.52 o
   0  -9   2      141.21      168.73      7.29 o
   1  -9   2       14.47       41.15      5.69 o
   2  -9   2        5.36       27.73      5.96 o
   3  -9   2      124.97      149.46      9.74 o
   4  -9   2      261.15      251.24     11.95 o
   5  -9   2      168.17      171.84      8.91 o
  -5  -8   2        3.55       50.44     11.08 o
  -4  -8   2      233.72      230.35     14.90 o
  -3  -8   2       99.12       99.34     12.23 o
  -2  -8   2      192.41      183.02     14.14 o
  -1  -8   2      214.00      230.67      8.41 o
   0  -8   2        1.76       36.41      4.56 o
   1  -8   2       41.69       44.10      5.07 o
   2  -8   2       58.83       87.73      6.24 o
   3  -8   2       45.97       66.37      7.24 o
   4  -8   2      311.21      317.01      8.97 o
   5  -8   2      225.23      217.25      8.85 o
   6  -8   2      173.79      166.79      9.37 o
  -6  -7   2       11.84       33.65      9.02 o
  -5  -7   2       38.03       46.81     14.33 o
  -4  -7   2       45.69       71.42      7.34 o
  -3  -7   2      651.60      606.90     12.75 o
  -2  -7   2      247.33      253.33     10.18 o
  -1  -7   2        5.36       15.20      3.92 o
   0  -7   2       54.66       77.45      5.26 o
   1  -7   2      444.62      438.10      8.67 o
   2  -7   2       57.81       67.47      5.24 o
   3  -7   2        1.68       28.80      4.46 o
   4  -7   2     1412.62     1285.04     19.80 o
   5  -7   2      829.17      811.17     13.31 o
   6  -7   2      570.41      539.63     12.26 o
   7  -7   2      273.55      268.47     11.03 o
  -7  -6   2      204.89      248.72     18.34 o
  -6  -6   2       85.68       98.08      9.95 o
  -5  -6   2       60.71       96.66     21.97 o
  -4  -6   2      102.16       98.13      7.44 o
  -3  -6   2      480.13      468.64      9.39 o
  -2  -6   2     1227.37     1198.03     23.28 o
  -1  -6   2     4317.62     4424.28     41.16 o
   0  -6   2      647.99      665.02     14.46 o
   1  -6   2      275.53      267.25      6.60 o
   2  -6   2      488.21      415.52      8.27 o
   3  -6   2       61.81       49.42      4.35 o
   4  -6   2      798.63      828.29     12.00 o
   5  -6   2     2502.72     2354.41     23.90 o
   6  -6   2      699.20      654.25     12.68 o
   7  -6   2      490.18      456.17     12.10 o
  -7  -5   2      598.43      573.67     17.30 o
  -6  -5   2      330.54      347.68     13.11 o
  -5  -5   2      425.87      431.22     32.86 o
  -4  -5   2      300.91      340.63     10.55 o
  -3  -5   2      446.87      447.35      7.13 o
  -2  -5   2     1648.73     1673.81     17.81 o
  -1  -5   2     2989.72     3167.60     30.07 o
   0  -5   2     4256.21     4266.10     39.29 o
   1  -5   2      939.90      943.69     10.96 o
   2  -5   2       87.54      107.71      3.82 o
   3  -5   2       70.80       85.61      4.39 o
   4  -5   2      501.57      459.34      8.82 o
   5  -5   2      829.66      851.26     12.65 o
   6  -5   2      282.20      277.12      8.06 o
   7  -5   2      748.69      704.81     15.95 o
   8  -5   2      261.95      232.43     10.80 o
  -8  -4   2      166.24      157.00     12.94 o
  -7  -4   2      638.33      654.36     36.11 o
  -6  -4   2      149.30      184.13     21.78 o
  -5  -4   2       14.02       49.21      7.13 o
  -4  -4   2      225.81      256.52     11.68 o
  -3  -4   2      211.63      238.93      8.40 o
  -2  -4   2     3597.35     3711.37     26.23 o
  -1  -4   2       38.71       85.72      3.80 o
   0  -4   2      981.66     1011.16     11.94 o
   1  -4   2      231.41      164.63      4.89 o
   2  -4   2     2714.10     2824.16     18.73 o
   3  -4   2      147.43      138.92      4.29 o
   4  -4   2     1784.35     1710.03     17.25 o
   5  -4   2      283.69      286.91      7.88 o
   6  -4   2      967.13      929.51     12.11 o
   7  -4   2      645.05      663.51     11.15 o
   8  -4   2        6.36      101.17     25.24 o
  -8  -3   2      613.04      568.81     17.26 o
  -7  -3   2      345.12      360.20     10.87 o
  -6  -3   2     1051.32     1024.94     15.41 o
  -5  -3   2       44.34       74.51      8.41 o
  -4  -3   2        0.97       28.84      3.26 o
  -3  -3   2      673.59      650.87      7.94 o
  -2  -3   2      396.34      481.06     20.56 o
  -1  -3   2      911.68      909.47     12.01 o
   0  -3   2     2132.05     2085.61     19.79 o
   1  -3   2     9852.21    10049.84     68.61 o
   2  -3   2      810.51      802.20      7.01 o
   3  -3   2      205.40      262.27      4.63 o
   4  -3   2       12.91       26.25      3.00 o
   5  -3   2       94.23      107.89      4.73 o
   6  -3   2      841.57      801.58     16.55 o
   7  -3   2      862.66      814.07     11.82 o
   8  -3   2      113.78      129.09     10.37 o
  -8  -2   2      216.12      236.55     13.12 o
  -7  -2   2      327.29      372.84     10.92 o
  -6  -2   2       36.09       61.05      5.44 o
  -5  -2   2        2.67       17.04      5.21 o
  -4  -2   2        1.83        3.85      3.78 o
  -3  -2   2      258.15      262.25     15.04 o
  -2  -2   2     1070.35     1195.08      9.48 o
  -1  -2   2     3380.80     3278.59     24.38 o
   0  -2   2    22422.11    23009.62    189.79 o
   1  -2   2    30244.74    30655.95    175.52 o
   2  -2   2    12096.45    12202.94     86.77 o
   3  -2   2       35.50       82.29      2.40 o
   4  -2   2       63.20       89.46      8.30 o
   5  -2   2     1164.82     1159.11     10.38 o
   6  -2   2       45.08       73.87      4.24 o
   7  -2   2      542.90      523.33     12.57 o
   8  -2   2       15.88       33.37      7.22 o
   9  -2   2      438.52      374.08     14.05 o
  -9  -1   2        2.30       95.49     22.35 o
  -8  -1   2      252.69      249.89     12.79 o
  -7  -1   2      192.93      183.42      8.98 o
  -6  -1   2       99.70      131.12      5.42 o
  -5  -1   2      489.19      493.13     11.02 o
  -4  -1   2     1525.49     1656.76     12.56 o
  -3  -1   2      626.37      627.83      6.08 o
  -2  -1   2     1453.84     1329.51      9.27 o
  -1  -1   2    10048.17    10110.63     71.42 o
   0  -1   2     5503.52     5619.93     40.59 o
   1  -1   2     1551.56     1565.56     10.04 o
   2  -1   2     2231.67     2228.08     21.09 o
   3  -1   2        6.74        7.15      1.51 o
   4  -1   2      381.69      452.12      4.75 o
   5  -1   2       48.54      103.19      3.51 o
   6  -1   2      902.95      927.15     16.10 o
   7  -1   2       33.56       28.27     15.28 o
   8  -1   2       89.19      114.54     17.19 o
   9  -1   2      294.28      269.13     13.81 o
  -9   0   2       24.16      123.16     18.72 o
  -8   0   2      588.80      526.50     20.06 o
  -7   0   2      283.31      278.99      9.95 o
  -6   0   2      554.89      584.31      8.87 o
  -5   0   2      811.34      825.00      9.97 o
  -4   0   2       25.42       25.59      2.99 o
  -3   0   2      209.42      247.27      4.06 o
  -2   0   2      724.73      665.64      5.65 o
  -1   0   2       27.12       42.39      1.65 o
   0   0   2    12225.64    11761.34    519.07 o
   1   0   2      186.20      184.68      1.97 o
   2   0   2      961.03      893.96      6.02 o
   3   0   2      328.31      521.75      4.80 o
   4   0   2       38.65       53.15      2.93 o
   5   0   2        5.79       15.25      3.96 o
   6   0   2      322.30      374.57      7.26 o
   7   0   2      254.07      304.48     13.56 o
   8   0   2      462.32      449.90     15.06 o
   9   0   2      129.24      104.92     12.14 o
  -9   1   2       30.15       61.70     21.01 o
  -8   1   2      223.18      227.64     10.26 o
  -7   1   2      424.60      404.02      9.52 o
  -6   1   2     1920.88     1916.38     20.08 o
  -5   1   2     3417.86     3347.54     22.89 o
  -4   1   2      132.44      116.29      3.53 o
  -3   1   2      237.18      299.56      3.88 o
  -2   1   2     1026.05      960.91      6.58 o
  -1   1   2     2111.47     2058.04     15.83 o
   0   1   2     1724.48     1649.47     24.45 o
   1   1   2    12090.91    11874.22    152.84 o
   2   1   2     2653.53     2590.44     17.87 o
   3   1   2     2570.33     2597.49     16.65 o
   4   1   2       18.31       22.95      2.51 o
   5   1   2      205.50      250.40      5.57 o
   6   1   2     1340.52     1361.60     17.90 o
   7   1   2      559.30      555.53     21.21 o
   8   1   2      402.28      396.28     18.34 o
   9   1   2      212.71      199.06     13.92 o
  -9   2   2      303.86      320.02     13.49 o
  -8   2   2      143.07      134.48      9.54 o
  -7   2   2      189.66      194.58      6.96 o
  -6   2   2       13.98       24.48      4.15 o
  -5   2   2     3877.90     3783.85     27.80 o
  -4   2   2     2098.83     2118.24     13.92 o
  -3   2   2      643.31      665.99      6.48 o
  -2   2   2      512.07      538.76      6.96 o
  -1   2   2     1747.11     1868.66     13.04 o
   0   2   2     2070.59     2336.76     24.09 o
   1   2   2     1705.22     1612.21     15.28 o
   2   2   2      816.64      865.67      9.61 o
   3   2   2     3583.94     3684.43     25.44 o
   4   2   2     1311.65     1361.12     13.44 o
   5   2   2       20.35       43.84      6.98 o
   6   2   2      249.32      276.73      8.85 o
   7   2   2      906.87      917.16     24.62 o
   8   2   2      153.61      185.49     16.43 o
  -8   3   2        6.12       67.41     19.85 o
  -7   3   2      150.17      196.73      8.78 o
  -6   3   2      776.88      760.92     12.58 o
  -5   3   2      179.12      205.35      6.18 o
  -4   3   2     4127.14     4085.43     42.73 o
  -3   3   2     2028.78     2052.61     27.63 o
  -2   3   2      497.27      478.20      5.64 o
  -1   3   2      152.38      211.08      4.08 o
   0   3   2       31.03       38.01      4.59 o
   1   3   2       15.05       11.42      1.26 o
   2   3   2     3723.32     3682.12     37.06 o
   3   3   2     1579.42     1535.39     24.26 o
   4   3   2       10.89       34.75      7.17 o
   5   3   2      128.32      157.13      6.77 o
   6   3   2        0.12       26.98      6.72 o
   7   3   2       48.03       72.74      9.13 o
   8   3   2      192.93      183.74     18.72 o
  -8   4   2      101.56      221.99     37.64 o
  -7   4   2        2.66      130.38     29.56 o
  -6   4   2      135.84      160.91      7.69 o
  -5   4   2     4373.18     4257.90     36.22 o
  -4   4   2      553.73      562.47      8.15 o
  -3   4   2      118.44      111.74      3.84 o
  -2   4   2     1329.55     1383.97     11.44 o
  -1   4   2      478.54      490.04      6.64 o
   0   4   2     1276.65     1390.66     16.96 o
   1   4   2      131.79      189.72      4.38 o
   2   4   2     1128.02     1044.89     19.36 o
   3   4   2      509.06      459.67      7.82 o
   4   4   2     2079.78     2050.04     42.41 o
   5   4   2       41.64       67.25      7.28 o
   6   4   2      235.05      257.06     15.86 o
   7   4   2       64.95       93.06     11.46 o
   8   4   2       37.94       35.36     10.13 o
  -8   5   2       86.25      112.86     13.35 o
  -7   5   2      209.88      291.23     12.74 o
  -6   5   2     1267.93     1232.24     25.81 o
  -5   5   2      872.66      881.64     12.93 o
  -4   5   2      327.73      299.63      7.66 o
  -3   5   2      601.78      572.35      8.78 o
  -2   5   2     1240.51     1201.82     12.26 o
  -1   5   2      275.46      299.00      5.89 o
   0   5   2     1630.36     1666.17     25.03 o
   1   5   2     2591.72     2710.69     25.64 o
   2   5   2     1381.10     1343.05     22.25 o
   3   5   2      320.17      317.59      8.70 o
   4   5   2       21.33       38.64      5.49 o
   5   5   2      502.40      527.98     13.44 o
   6   5   2      106.72      125.38     18.15 o
  -7   6   2        4.87       41.64     10.53 o
  -6   6   2      882.27      870.96     16.27 o
  -5   6   2     1711.71     1561.51     16.27 o
  -4   6   2      114.82      144.96      6.42 o
  -3   6   2      316.30      325.41      7.41 o
  -2   6   2       99.56      103.20      5.03 o
  -1   6   2       15.10       17.94      3.17 o
   0   6   2      576.13      590.41      9.45 o
   1   6   2      173.85      203.96      5.99 o
   2   6   2     1723.52     1770.60     34.77 o
   3   6   2     1108.20     1074.34     49.10 o
   4   6   2       10.07        4.84      5.26 o
   5   6   2        8.82        5.75      6.34 o
   6   6   2        8.73       25.22     11.08 o
   7   6   2      315.30      311.78     18.72 o
  -7   7   2      209.84      241.93     10.76 o
  -6   7   2       51.66       59.86      7.61 o
  -5   7   2      216.76      205.75      7.60 o
  -4   7   2      558.54      554.06     10.40 o
  -3   7   2     2766.40     2638.15     29.73 o
  -2   7   2      701.10      703.43     11.01 o
  -1   7   2      822.61      823.86     11.36 o
   0   7   2     1293.31     1298.86     16.04 o
   1   7   2      257.24      283.96      8.27 o
   2   7   2     1265.12     1257.07     28.66 o
   3   7   2      147.10      196.01     13.76 o
   4   7   2      545.49      553.26     17.19 o
   5   7   2      401.72      409.60     16.81 o
   6   7   2      559.71      615.93     22.16 o
  -6   8   2      109.33      104.71      8.60 o
  -5   8   2      146.90      156.27      7.42 o
  -4   8   2     1199.65     1138.60     15.32 o
  -3   8   2     1887.78     1913.87     24.75 o
  -2   8   2     1705.13     1748.72     22.62 o
  -1   8   2      621.82      651.28     10.76 o
   0   8   2        9.52       36.33      4.87 o
   1   8   2      285.64      316.75     15.67 o
   4   8   2      428.68      456.59     16.05 o
   5   8   2      156.45      147.49     13.37 o
  -5   9   2      151.41      179.35      8.73 o
  -4   9   2      384.38      365.39     13.06 o
  -3   9   2     1406.17     1341.53     21.01 o
  -2   9   2      241.71      245.80     10.29 o
  -1   9   2      179.97      233.82      9.63 o
  -3  10   2      203.65      218.19     13.92 o
  -2  10   2      374.66      390.70     19.87 o
  -1  10   2      125.29      125.32     13.76 o
  -1 -10   3      106.31      114.95     12.42 o
   0 -10   3      552.27      583.96     12.44 o
   1 -10   3      965.89      947.21     15.48 o
   2 -10   3       54.19       57.01      7.48 o
   3 -10   3      156.76      162.72     10.85 o
  -3  -9   3      109.32      117.68     14.14 o
  -2  -9   3       23.99       30.18     10.70 o
  -1  -9   3      414.30      396.23     19.87 o
   0  -9   3     1116.72     1150.21     15.79 o
   1  -9   3     1138.84     1143.87     19.63 o
   2  -9   3      401.25      390.85     10.50 o
   3  -9   3        8.73       16.51      8.45 o
   4  -9   3      187.53      217.24     11.50 o
   5  -9   3        6.49       19.81      6.93 o
  -5  -8   3     1225.19     1208.54     29.04 o
  -4  -8   3      663.70      660.23     15.23 o
  -3  -8   3        3.08        8.41      9.17 o
  -2  -8   3       51.78       52.35     10.32 o
  -1  -8   3       39.29       42.49      5.36 o
   0  -8   3     1185.96     1192.98     15.11 o
   1  -8   3      631.81      641.65     11.28 o
   2  -8   3      817.57      838.54     13.09 o
   3  -8   3      950.56      923.78     16.65 o
   4  -8   3        4.40       21.53      5.64 o
   5  -8   3        3.46       18.76      6.39 o
   6  -8   3      192.59      237.63     10.11 o
  -6  -7   3      301.34      259.25     13.03 o
  -5  -7   3      673.77      639.59     16.06 o
  -4  -7   3      297.96      320.41     11.11 o
  -3  -7   3      970.02      881.04     15.97 o
  -2  -7   3        1.63        9.96      4.17 o
  -1  -7   3     1345.86     1349.33     21.39 o
   0  -7   3        6.16       18.94      4.24 o
   1  -7   3        9.35       11.81      3.86 o
   2  -7   3     1230.26     1180.70     14.89 o
   3  -7   3      369.23      392.49      7.72 o
   4  -7   3      144.82      177.62      7.28 o
   5  -7   3        1.44       24.19      6.03 o
   6  -7   3        0.02       13.96      6.87 o
   7  -7   3      150.62      182.20      8.98 o
  -7  -6   3       15.84       14.41     16.05 o
  -6  -6   3      257.99      241.91     12.39 o
  -5  -6   3      947.55      958.50     18.98 o
  -4  -6   3     1019.98      958.21     17.61 o
  -3  -6   3      203.37      194.15      7.18 o
  -2  -6   3      370.66      414.52      8.71 o
  -1  -6   3       53.76       75.61      4.66 o
   0  -6   3      115.15      122.26      5.77 o
   1  -6   3      288.22      287.69      6.77 o
   2  -6   3      229.80      258.29      7.12 o
   3  -6   3      249.24      247.40      6.25 o
   4  -6   3      873.80      825.55     12.16 o
   5  -6   3      158.57      212.41      8.12 o
   6  -6   3       20.67       48.69      6.92 o
   7  -6   3      108.46      153.97      9.26 o
  -7  -5   3        2.48       31.50     13.56 o
  -6  -5   3      683.66      649.68     16.76 o
  -5  -5   3     2195.69     2204.66     31.28 o
  -4  -5   3     1481.35     1433.85     18.27 o
  -3  -5   3     1547.10     1521.55     14.82 o
  -2  -5   3      961.34     1000.96     10.73 o
  -1  -5   3       71.23       94.61      5.26 o
   0  -5   3        0.81       10.70      2.73 o
   1  -5   3       27.78       42.93      3.26 o
   2  -5   3     1034.46      989.50      8.79 o
   3  -5   3     1171.66     1071.00     12.43 o
   4  -5   3     1005.39     1009.53     16.05 o
   5  -5   3     1342.11     1296.41     15.88 o
   6  -5   3       38.12       75.05     11.07 o
   7  -5   3      152.62      214.48      9.56 o
   8  -5   3       45.03       92.48     14.56 o
  -8  -4   3        2.77       14.49     16.62 o
  -7  -4   3        0.79       43.91      9.41 o
  -6  -4   3      575.01      581.99     15.77 o
  -5  -4   3     2309.51     2246.89     26.00 o
  -4  -4   3      326.54      334.98      6.87 o
  -3  -4   3     1830.78     1759.29     16.06 o
  -2  -4   3      360.43      348.79      7.07 o
  -1  -4   3       10.41       11.54      2.25 o
   0  -4   3        7.91       28.33      2.75 o
   1  -4   3      389.66      421.43      6.54 o
   2  -4   3        9.02       32.64      2.11 o
   3  -4   3      493.35      486.74      7.71 o
   4  -4   3     2626.05     2550.58     23.24 o
   5  -4   3       20.32       36.12      4.88 o
   6  -4   3       96.29      193.93     54.45 o
   7  -4   3       82.11      138.42      7.05 o
   8  -4   3      805.84      831.12     14.95 o
  -8  -3   3        0.25       56.64     25.03 o
  -7  -3   3        7.91       28.52      6.89 o
  -6  -3   3      466.36      533.44     11.39 o
  -5  -3   3      191.74      194.66      6.59 o
  -4  -3   3      484.27      471.61      8.03 o
  -3  -3   3     3081.92     3190.18     25.58 o
  -2  -3   3      427.33      355.55      7.01 o
  -1  -3   3      977.18     1082.18      9.27 o
   0  -3   3        0.30        3.89      2.90 o
   1  -3   3      193.76      219.26      5.98 o
   2  -3   3     6162.82     6398.42     38.61 o
   3  -3   3     1462.28     1359.16     14.60 o
   4  -3   3      139.98      147.73      4.72 o
   5  -3   3       13.63       30.57      3.92 o
   6  -3   3      145.14      164.56      6.27 o
   7  -3   3       27.49       79.12      6.21 o
   8  -3   3       49.31       83.04     13.03 o
  -8  -2   3      271.38      258.29     13.39 o
  -7  -2   3      205.73      208.69      9.35 o
  -6  -2   3      350.88      387.77      8.86 o
  -5  -2   3      323.32      309.02      6.42 o
  -4  -2   3     1443.67     1478.26     12.82 o
  -3  -2   3     4664.25     4624.69     28.39 o
  -2  -2   3     2563.69     2531.12     17.77 o
  -1  -2   3        2.58       14.14      2.67 o
   0  -2   3     3319.86     3463.40     25.09 o
   1  -2   3    15012.82    15645.58     89.67 o
   2  -2   3     1850.99     1851.16     15.53 o
   3  -2   3     1236.95     1207.52      8.41 o
   4  -2   3      868.74      765.68      7.43 o
   5  -2   3      964.77      957.12      9.25 o
   6  -2   3      817.18      813.19      9.22 o
   7  -2   3      360.56      383.78     12.46 o
   8  -2   3      100.54      112.42      9.84 o
   9  -2   3       23.13       90.55     23.69 o
  -9  -1   3      513.28      492.31     16.95 o
  -8  -1   3      269.07      296.78     17.96 o
  -7  -1   3      105.29      108.78     10.47 o
  -6  -1   3      752.07      726.25      9.90 o
  -5  -1   3      157.90      224.04     10.47 o
  -4  -1   3      672.55      623.65      6.91 o
  -3  -1   3     4251.46     4249.04     26.29 o
  -2  -1   3     1871.62     1914.46     15.89 o
  -1  -1   3     1230.82     1216.73     15.84 o
   0  -1   3       89.53       96.58      3.76 o
   1  -1   3     1471.48     1528.45      9.09 o
   2  -1   3     2306.69     2258.01     13.13 o
   3  -1   3      253.20      198.28      3.37 o
   4  -1   3     1596.50     1630.13     11.27 o
   5  -1   3     2938.55     2862.02     18.37 o
   6  -1   3     4101.60     4091.98     38.00 o
   7  -1   3     1375.74     1328.92     22.16 o
   8  -1   3       56.15       68.10     10.89 o
   9  -1   3        0.47       41.00     24.45 o
  -9   0   3      651.00      586.78     23.50 o
  -8   0   3      209.98      259.68     19.87 o
  -7   0   3        6.09       43.01      9.38 o
  -6   0   3      107.77      130.02      5.86 o
  -5   0   3       20.10       47.55      4.99 o
  -4   0   3       54.13       33.08      2.70 o
  -3   0   3     1975.06     1921.68     13.41 o
  -2   0   3      481.45      463.71      4.61 o
  -1   0   3     1382.80     1339.80     10.98 o
   0   0   3     3435.18     3483.71     26.69 o
   1   0   3      945.65      860.75     11.21 o
   2   0   3     1947.78     1781.65     10.58 o
   3   0   3       63.31      116.98      3.54 o
   4   0   3     1182.07     1159.32      8.73 o
   5   0   3     2337.38     2305.94     16.74 o
   6   0   3     1108.59     1149.36     17.19 o
   7   0   3      767.95      789.46     17.34 o
   8   0   3      121.10      183.32     48.91 o
   9   0   3        2.45        3.60     16.81 o
  -9   1   3      265.26      227.35     16.81 o
  -8   1   3      149.65      186.06     14.31 o
  -7   1   3      445.41      420.82      9.75 o
  -6   1   3       60.19       89.53      5.48 o
  -5   1   3       15.26       55.08      6.50 o
  -4   1   3      512.30      513.09      9.37 o
  -3   1   3      325.08      284.79      4.29 o
  -2   1   3       13.24       26.75      1.77 o
  -1   1   3     2386.79     2354.37     14.38 o
   0   1   3     3145.32     2995.47     29.29 o
   1   1   3      257.59      311.25     17.25 o
   2   1   3        0.37       14.75      1.74 o
   3   1   3       59.34       86.83      3.07 o
   4   1   3       38.89       52.59      2.56 o
   5   1   3      822.60      788.55     11.06 o
   6   1   3      844.35      795.48     13.21 o
   7   1   3      174.92      213.52     11.56 o
   8   1   3       46.99      104.14     11.24 o
  -9   2   3      215.44      241.91     13.16 o
  -8   2   3      254.09      217.74      8.85 o
  -7   2   3      224.64      219.29      7.97 o
  -6   2   3      853.12      819.63     10.40 o
  -5   2   3      943.91     1035.97     10.95 o
  -4   2   3     3182.99     3099.47     18.96 o
  -3   2   3     5577.29     5483.40     35.88 o
  -1   2   3     1479.53     1573.62     11.33 o
   0   2   3     3555.08     3435.13     29.04 o
   1   2   3     1788.06     1741.25     15.47 o
   2   2   3      337.34      384.34      5.81 o
   3   2   3       35.51       51.68      3.86 o
   4   2   3     1434.74     1478.55     14.16 o
   5   2   3     1467.05     1493.44     17.90 o
   6   2   3        6.54       26.93      5.63 o
   7   2   3      549.50      549.86     12.41 o
   8   2   3      332.27      359.46     17.00 o
  -8   3   3      224.14      216.85     12.24 o
  -7   3   3      348.10      331.88     11.03 o
  -6   3   3       50.19       86.52      9.60 o
  -5   3   3      708.73      758.48     10.47 o
  -4   3   3      986.09     1030.64     13.35 o
  -3   3   3     1035.72     1002.11      9.74 o
  -2   3   3     5629.54     5934.91     50.84 o
  -1   3   3      490.13      619.23      5.90 o
   0   3   3       58.44       50.82      2.70 o
   1   3   3       74.01       84.65      5.63 o
   2   3   3     3462.45     3797.45     32.74 o
   3   3   3      148.52      181.27      5.53 o
   4   3   3     2754.63     2740.92     26.50 o
   5   3   3        9.73       17.28      4.47 o
   6   3   3      688.26      679.05     12.48 o
   7   3   3      356.67      365.81     10.91 o
   8   3   3       58.96      121.87     18.91 o
  -8   4   3     1104.03     1051.10     28.90 o
  -7   4   3      859.45      798.27     15.64 o
  -6   4   3      309.70      330.36      9.46 o
  -5   4   3      196.18      251.12     15.42 o
  -4   4   3      398.40      403.05      9.54 o
  -3   4   3      658.15      706.45     11.08 o
  -2   4   3      203.71      284.75      5.88 o
  -1   4   3     1933.43     1931.83     18.81 o
   0   4   3     1991.38     1928.49     21.96 o
   1   4   3     2612.50     2764.46     25.07 o
   2   4   3     2252.94     2467.63     39.96 o
   3   4   3      459.55      491.37     10.11 o
   4   4   3      773.15      796.70     14.56 o
   5   4   3      486.87      483.06     12.78 o
   6   4   3      493.01      455.39     22.54 o
   7   4   3      358.94      326.91     13.76 o
   8   4   3       96.63       78.71     14.52 o
  -8   5   3      221.26      220.08     10.81 o
  -7   5   3     1143.80     1090.32     16.79 o
  -6   5   3      598.07      600.77     12.00 o
  -5   5   3        4.13       23.16      5.23 o
  -4   5   3        1.08        3.60      4.30 o
  -3   5   3      419.98      387.47      7.49 o
  -2   5   3      286.77      261.31      5.62 o
  -1   5   3     3240.94     3089.57     25.69 o
   0   5   3     1923.41     2091.74     21.66 o
   1   5   3     2195.29     2225.88     21.64 o
   2   5   3     1544.73     1502.18     15.84 o
   3   5   3       61.54       74.85      5.26 o
   4   5   3        5.52       10.86      4.99 o
   5   5   3      951.28      913.35     19.10 o
   6   5   3      491.95      441.38     14.52 o
   7   5   3      880.12      832.57     26.75 o
  -7   6   3      179.54      168.88     11.75 o
  -6   6   3      466.56      489.10     11.36 o
  -5   6   3       44.53      100.80      7.45 o
  -4   6   3       22.37       34.15      4.45 o
  -3   6   3        0.82        7.52      3.87 o
  -2   6   3      252.22      252.74      8.11 o
  -1   6   3     2256.70     2210.84     20.37 o
   0   6   3     3970.00     3887.39     64.20 o
   1   6   3      194.27      222.48      6.05 o
   2   6   3      628.01      665.60     17.96 o
   3   6   3      101.39       95.84      5.93 o
   4   6   3       87.30       76.06      8.60 o
   5   6   3       42.63       35.53      9.55 o
   6   6   3      652.71      633.12     22.16 o
   7   6   3       74.69       65.72     13.76 o
  -7   7   3      397.27      360.82     11.93 o
  -6   7   3      144.23      144.90      8.63 o
  -5   7   3      300.90      286.72      9.20 o
  -4   7   3        0.95       21.91      4.66 o
  -3   7   3       96.04      139.10      6.12 o
  -2   7   3      661.67      687.03     12.50 o
  -1   7   3      115.35      132.52      5.49 o
   0   7   3      253.68      251.39      7.26 o
   1   7   3      815.24      867.56     17.96 o
   2   7   3     1480.50     1425.57     30.57 o
   3   7   3       28.30       20.63      6.88 o
   4   7   3       14.42       45.85      8.79 o
   5   7   3       59.41       78.33     11.08 o
   6   7   3      101.04      130.67     14.14 o
  -6   8   3      113.05      114.70      8.85 o
  -5   8   3      123.16      132.59      8.01 o
  -4   8   3       39.58       72.83      5.78 o
  -3   8   3       34.12       75.73      7.35 o
  -2   8   3      555.27      565.70     17.78 o
  -1   8   3      661.85      677.76     10.93 o
   0   8   3       87.63      120.89      7.60 o
   4   8   3       44.88       70.69     10.32 o
   5   8   3        0.46       11.84     10.32 o
  -5   9   3      101.90      124.19     10.81 o
  -4   9   3        1.67        9.23      6.85 o
  -3   9   3        0.85       26.08      7.42 o
  -2   9   3       15.10       22.74      7.25 o
  -1   9   3      412.46      411.74     13.68 o
  -3  10   3       58.51       69.16     10.92 o
  -2  10   3        3.14        7.57      8.81 o
  -2 -10   4      183.62      181.87     16.81 o
  -1 -10   4       89.99       98.66     10.92 o
   0 -10   4       66.00      107.56      7.62 o
   1 -10   4       12.68       18.49      6.24 o
   2 -10   4      163.37      177.71      9.19 o
   3 -10   4      259.31      264.40     12.52 o
  -4  -9   4      159.78      169.65     16.81 o
  -3  -9   4      234.90      239.95     17.96 o
  -2  -9   4      120.17      115.77     13.76 o
  -1  -9   4       53.66       68.53      7.94 o
   0  -9   4      276.10      295.27      9.14 o
   1  -9   4       34.65       59.61      6.12 o
   2  -9   4       28.82       41.22      6.36 o
   3  -9   4       25.44       52.24      7.08 o
   4  -9   4       89.79       88.98      7.15 o
   5  -9   4      232.07      225.63      9.65 o
  -5  -8   4       61.22      107.54     15.86 o
  -4  -8   4       28.00       50.59     13.18 o
  -3  -8   4       89.68      119.21     13.37 o
  -2  -8   4      127.91      129.40      9.44 o
  -1  -8   4      491.96      500.98     13.00 o
   0  -8   4     2327.83     2305.93     26.96 o
   1  -8   4        5.73       28.85      4.91 o
   2  -8   4       24.38       38.60      5.57 o
   3  -8   4      336.05      325.07     13.32 o
   4  -8   4      386.79      362.18      9.42 o
   5  -8   4      310.21      281.77      9.69 o
   6  -8   4      728.91      667.35     13.81 o
  -6  -7   4        1.13       15.55     18.15 o
  -5  -7   4       58.76       65.51      8.90 o
  -4  -7   4      109.42      129.48     11.65 o
  -3  -7   4      218.89      232.51     10.51 o
  -2  -7   4       23.92       35.10      4.85 o
  -1  -7   4     2995.45     2930.89     30.80 o
   0  -7   4       24.66       25.93      4.59 o
   1  -7   4     1287.98     1261.53     15.26 o
   2  -7   4      585.31      592.71     10.56 o
   3  -7   4       51.04       74.63      4.87 o
   4  -7   4      628.74      615.75     11.00 o
   5  -7   4      358.26      382.97     13.29 o
   6  -7   4       24.62       19.70      7.07 o
   7  -7   4      401.44      372.32     10.54 o
  -7  -6   4      113.31      106.45     11.64 o
  -6  -6   4       34.21       38.74      9.14 o
  -5  -6   4        0.28       15.50      7.13 o
  -4  -6   4       70.23      101.28      7.88 o
  -3  -6   4      792.56      817.19     10.61 o
  -2  -6   4      910.75      912.12     13.20 o
  -1  -6   4     1244.07     1256.62     19.71 o
   0  -6   4      727.14      708.53     11.44 o
   1  -6   4      339.63      326.73      7.24 o
   2  -6   4      874.05      896.97     10.11 o
   3  -6   4       75.58       80.11      4.52 o
   4  -6   4       66.57      100.09      5.75 o
   5  -6   4      400.21      375.41      9.65 o
   6  -6   4      236.82      252.51      9.30 o
   7  -6   4       40.70       49.87      9.65 o
  -7  -5   4      442.35      407.89     17.00 o
  -6  -5   4      300.82      325.09     14.52 o
  -5  -5   4     1079.59     1044.47     19.58 o
  -4  -5   4     1133.90     1129.54     15.95 o
  -3  -5   4      409.96      398.65      9.98 o
  -2  -5   4      125.05      142.99      3.95 o
  -1  -5   4     1398.19     1396.40     18.61 o
   0  -5   4     1991.34     1975.12     21.06 o
   1  -5   4     1365.01     1313.10     13.98 o
   2  -5   4     1525.19     1639.64     12.64 o
   3  -5   4       14.71       45.15      3.61 o
   4  -5   4      181.50      177.85      6.68 o
   5  -5   4       10.77       19.33      5.01 o
   6  -5   4      813.61      778.86     13.11 o
   7  -5   4      366.56      347.40     10.77 o
   8  -5   4      129.88      105.83      9.27 o
  -8  -4   4      188.50      192.92     13.76 o
  -7  -4   4      411.05      391.74     14.95 o
  -6  -4   4      371.14      409.66     14.71 o
  -5  -4   4      305.86      419.12     10.78 o
  -4  -4   4     1536.25     1571.41     19.38 o
  -3  -4   4       12.82       17.86      2.90 o
  -2  -4   4      305.10      307.48      4.73 o
  -1  -4   4      947.75      944.77      9.19 o
   0  -4   4     3262.68     3228.46     30.38 o
   1  -4   4    12733.62    12621.49     92.58 o
   2  -4   4     9074.73     9282.32     55.23 o
   3  -4   4     1091.59     1125.46     12.35 o
   4  -4   4       11.06       33.93      4.04 o
   5  -4   4      802.15      760.92     11.55 o
   6  -4   4     1073.08     1044.17     14.71 o
   7  -4   4      219.79      241.80      8.17 o
   8  -4   4      465.29      477.00     21.01 o
  -8  -3   4      275.21      265.79     13.86 o
  -7  -3   4      265.70      251.65     10.00 o
  -6  -3   4       32.34       77.12     10.15 o
  -5  -3   4      712.81      702.03     10.57 o
  -4  -3   4      933.58      940.86      9.73 o
  -3  -3   4      421.79      433.61      5.76 o
  -2  -3   4      139.04      188.47      5.84 o
  -1  -3   4     2714.46     2778.64     19.19 o
   0  -3   4      909.79      813.63      6.86 o
   1  -3   4    11230.34    11374.54     66.14 o
   2  -3   4     4114.24     4284.75     32.98 o
   3  -3   4      523.00      560.43      6.70 o
   4  -3   4      236.09      249.39      5.43 o
   5  -3   4      163.38      183.97      5.74 o
   6  -3   4      216.97      247.09      7.99 o
   7  -3   4      584.55      685.81     11.84 o
   8  -3   4      234.67      270.15     16.52 o
  -8  -2   4       28.09       37.86     10.19 o
  -7  -2   4       75.23      103.34      7.99 o
  -6  -2   4      912.43      926.05     13.00 o
  -5  -2   4      288.81      318.69      9.66 o
  -4  -2   4      484.85      477.40      7.06 o
  -3  -2   4      412.97      413.89     10.51 o
  -2  -2   4      170.16      191.68      4.05 o
  -1  -2   4      313.04      294.11      3.64 o
   0  -2   4       63.84       87.17      3.55 o
   1  -2   4      877.28      839.56      6.51 o
   2  -2   4     4142.32     3998.35     38.65 o
   3  -2   4      120.15      101.28      2.68 o
   4  -2   4      431.28      457.53      5.17 o
   5  -2   4      603.08      581.38      7.12 o
   6  -2   4       23.50       60.78      5.45 o
   7  -2   4      336.97      361.88      7.80 o
   8  -2   4      166.88      171.87     11.05 o
  -9  -1   4       22.92      125.71     15.67 o
  -8  -1   4      244.29      291.05     19.10 o
  -7  -1   4      278.16      300.07     10.31 o
  -6  -1   4      524.35      591.39      9.10 o
  -5  -1   4      634.29      602.14      8.42 o
  -4  -1   4     2304.53     2505.89     17.54 o
  -3  -1   4       31.39       59.85      2.53 o
  -2  -1   4      986.25     1000.31     10.34 o
  -1  -1   4     4358.97     4406.14     28.68 o
   0  -1   4     5425.85     5212.26     43.84 o
   1  -1   4        8.97       21.11      1.03 o
   2  -1   4     1360.07     1279.52      8.21 o
   3  -1   4     1475.97     1534.83     13.24 o
   4  -1   4      367.73      363.55      4.69 o
   5  -1   4        5.82       27.15      2.80 o
   6  -1   4     2542.64     2538.89     18.90 o
   7  -1   4      619.54      623.98     15.48 o
   8  -1   4      239.47      230.72     17.39 o
   9  -1   4      134.63      141.41     22.16 o
  -9   0   4       25.08      111.90     36.30 o
  -8   0   4      395.46      430.60     12.54 o
  -7   0   4      992.19      970.59     13.77 o
  -6   0   4      174.15      185.32      7.09 o
  -5   0   4      767.66      764.26      8.52 o
  -4   0   4       19.02       16.51      2.71 o
  -3   0   4     3323.67     3662.27     23.16 o
  -2   0   4      350.43      324.24      4.19 o
  -1   0   4     3216.39     3206.57     19.24 o
   0   0   4     3382.47     3284.42     23.73 o
   1   0   4     1135.22     1095.79      6.78 o
   2   0   4     1742.13     1660.62     14.22 o
   3   0   4      126.54      241.31      3.58 o
   4   0   4      368.06      448.70      5.96 o
   5   0   4      129.05      186.04      4.74 o
   6   0   4      362.46      422.00     10.26 o
   7   0   4      567.06      604.00     19.49 o
   8   0   4      546.78      491.68     45.66 o
   9   0   4      176.20      148.25     24.07 o
  -9   1   4        1.18       41.13     18.53 o
  -8   1   4      418.02      446.99     15.11 o
  -7   1   4       17.22       31.65      6.64 o
  -6   1   4      397.55      418.05      7.98 o
  -5   1   4     1632.08     1643.73     14.30 o
  -4   1   4     3205.98     3347.62     22.27 o
  -3   1   4      446.80      457.11      5.31 o
  -2   1   4       20.69       24.26      1.51 o
  -1   1   4      130.30      153.75      7.12 o
   0   1   4     1278.29     1331.60     14.17 o
   1   1   4     3245.37     3243.40     23.46 o
   2   1   4     2767.57     2634.95     17.73 o
   3   1   4      381.94      344.58      4.67 o
   4   1   4      432.63      371.37      4.90 o
   5   1   4      152.20      148.54      6.87 o
   6   1   4      274.26      288.47      8.95 o
   7   1   4      172.28      186.83     11.28 o
   8   1   4      410.43      396.40     15.11 o
  -9   2   4       17.69       57.13     21.12 o
  -8   2   4       47.07      107.41     17.28 o
  -7   2   4       54.32       64.78      8.38 o
  -6   2   4      132.45      159.70      7.45 o
  -5   2   4     3256.04     3190.45     24.46 o
  -4   2   4     2780.43     2683.84     18.50 o
  -3   2   4     1433.72     1365.42      9.41 o
  -2   2   4      627.34      626.83      7.31 o
  -1   2   4      170.86      165.87      3.32 o
   0   2   4      878.65      876.63      8.44 o
   1   2   4     2998.58     2878.67     24.54 o
   2   2   4     1748.20     1785.30     36.87 o
   3   2   4      647.50      586.70      7.12 o
   4   2   4     2130.15     2114.91     21.51 o
   5   2   4     1414.14     1460.00     17.68 o
   6   2   4      381.52      418.31     10.13 o
   7   2   4      693.25      693.02     14.12 o
   8   2   4       68.02       90.87     19.30 o
  -8   3   4       16.58       89.72     23.40 o
  -7   3   4        2.21       29.91      9.02 o
  -6   3   4      631.90      622.52     12.93 o
  -5   3   4     2849.12     2738.77     35.24 o
  -4   3   4      354.37      346.16      7.95 o
  -3   3   4     2041.17     1924.58     19.79 o
  -2   3   4     4052.26     4259.50     35.50 o
  -1   3   4      298.37      300.50      5.01 o
   0   3   4        6.33        6.61      1.23 o
   1   3   4    11419.46    12105.40     81.97 o
   2   3   4     2511.89     2564.29     23.14 o
   3   3   4     3025.55     3122.04     28.07 o
   4   3   4     3286.33     3191.78     29.98 o
   5   3   4      361.63      344.72      8.56 o
   6   3   4        0.32       22.21      5.68 o
   7   3   4       76.55       96.34      7.92 o
   8   3   4      445.10      466.66     16.14 o
  -8   4   4        4.72      275.87     23.69 o
  -7   4   4       83.67      176.26     26.20 o
  -6   4   4      980.34      986.82     15.83 o
  -5   4   4      673.18      643.45     11.05 o
  -4   4   4      951.11      906.51     11.81 o
  -3   4   4     2181.99     2140.72     17.17 o
  -2   4   4      247.03      252.33      4.54 o
  -1   4   4       35.88      149.90      8.60 o
   0   4   4      269.20      347.67      5.66 o
   1   4   4       11.75       12.38      1.90 o
   2   4   4     2232.90     2351.58     34.71 o
   3   4   4     1061.40     1087.16     15.91 o
   4   4   4     1551.83     1531.36     21.99 o
   5   4   4       30.98       60.23      8.60 o
   6   4   4       31.15       34.87      7.67 o
   7   4   4      184.75      181.38     11.69 o
   8   4   4       16.21       21.78     12.61 o
  -8   5   4        4.76       26.64      8.71 o
  -7   5   4      161.59      248.64     10.04 o
  -6   5   4      405.79      450.18     10.89 o
  -5   5   4      153.73      161.67      7.23 o
  -4   5   4      174.67      171.35      6.74 o
  -3   5   4     1150.44     1101.61     11.28 o
  -2   5   4     1788.67     1703.78     15.91 o
  -1   5   4      290.01      302.33      5.89 o
   0   5   4       87.73       95.90      4.03 o
   1   5   4      657.36      754.29      9.57 o
   2   5   4       82.16       91.07      4.10 o
   3   5   4      712.77      742.43     14.33 o
   4   5   4        6.18        6.84      4.84 o
   5   5   4      592.27      554.72     13.75 o
   6   5   4      427.46      435.96     18.72 o
   7   5   4      322.09      441.69     20.63 o
  -7   6   4        4.87       22.96     10.64 o
  -6   6   4      328.34      365.49     10.48 o
  -5   6   4      737.96      650.68     11.77 o
  -4   6   4      346.41      362.49      8.70 o
  -3   6   4     1533.37     1517.85     16.17 o
  -2   6   4     1027.66     1016.61     14.55 o
  -1   6   4     1112.40     1152.47     12.78 o
   0   6   4      145.55      215.38      6.18 o
   1   6   4      993.23     1016.98     12.55 o
   2   6   4      696.67      714.34     23.69 o
   3   6   4      654.49      743.81     17.19 o
   4   6   4      600.74      585.74     17.58 o
   5   6   4       14.69        4.59      9.17 o
   6   6   4      256.07      282.75     16.43 o
   7   6   4       49.83       65.72     13.76 o
  -7   7   4        3.72       63.76     16.99 o
  -6   7   4       34.72       50.23      8.49 o
  -5   7   4       57.65       80.56      7.26 o
  -4   7   4      743.89      726.47     10.57 o
  -3   7   4     1931.70     1928.03     19.57 o
  -2   7   4     1343.84     1315.48     17.86 o
  -1   7   4       26.96       48.04      4.16 o
   0   7   4        7.91       14.41      3.71 o
   1   7   4        4.50       12.61      6.11 o
   3   7   4      295.50      309.49     12.23 o
   4   7   4      170.80      192.57     11.84 o
   5   7   4      281.83      311.78     15.67 o
   6   7   4      138.50      167.35     14.90 o
  -6   8   4       27.88       35.61      7.86 o
  -5   8   4       28.88       50.43      7.02 o
  -4   8   4      359.44      358.64      8.45 o
  -3   8   4     1028.52     1034.08     17.29 o
  -2   8   4     1022.28      999.97     19.19 o
  -1   8   4      463.78      456.11      9.20 o
   0   8   4       72.94       70.69      9.17 o
   4   8   4      260.75      289.24     13.76 o
   5   8   4       93.59       92.47     12.23 o
  -5   9   4      192.17      198.78      9.31 o
  -4   9   4      282.34      276.91     12.10 o
  -3   9   4     1314.48     1282.48     17.36 o
  -2   9   4      409.88      427.27     14.95 o
  -1   9   4      214.09      230.87     11.64 o
  -3  10   4       87.48       83.65      9.09 o
  -2  10   4      512.54      531.69     17.44 o
  -2 -10   5        0.31       -4.97     10.70 o
  -1 -10   5       14.17       10.70     11.84 o
   0 -10   5      304.15      340.75     10.54 o
   1 -10   5       74.30       79.16      7.45 o
   2 -10   5      267.01      266.55     10.44 o
   3 -10   5      650.92      690.93     16.87 o
  -4  -9   5      299.27      327.48     12.44 o
  -3  -9   5      244.54      203.65     17.96 o
  -2  -9   5        4.16       13.76     10.32 o
  -1  -9   5      137.22      154.47     13.37 o
   0  -9   5       43.35       52.07      6.06 o
   1  -9   5      616.81      638.45     12.41 o
   2  -9   5      245.33      259.61      9.42 o
   3  -9   5       31.31       55.28      7.17 o
   4  -9   5      176.36      214.73     11.62 o
   5  -9   5       12.68       10.31      6.95 o
  -5  -8   5     1004.89     1028.96     27.13 o
  -4  -8   5      687.12      664.80     15.70 o
  -3  -8   5      234.89      268.61     17.96 o
  -2  -8   5       13.42       25.16      7.44 o
  -1  -8   5       50.64       51.74      6.69 o
   0  -8   5        2.90       21.68      5.23 o
   1  -8   5     1009.06     1001.15     14.28 o
   2  -8   5      430.97      419.70     10.07 o
   3  -8   5       48.28       61.71      5.23 o
   4  -8   5      325.92      290.21     10.31 o
   5  -8   5        2.58       19.55      6.61 o
   6  -8   5       17.41       32.13      7.67 o
  -6  -7   5      365.43      376.52     14.78 o
  -5  -7   5      670.26      645.95     16.43 o
  -4  -7   5     1993.20     1973.99     41.65 o
  -3  -7   5     2259.99     2232.64     25.35 o
  -2  -7   5       52.87       73.70      5.77 o
  -1  -7   5       36.99       50.69      5.87 o
   0  -7   5      262.02      242.16      8.24 o
   1  -7   5      545.72      547.45      9.95 o
   2  -7   5      135.38      158.93      6.76 o
   3  -7   5     1280.07     1194.65     13.29 o
   4  -7   5     1312.25     1301.67     16.26 o
   5  -7   5      369.91      376.58     10.07 o
   6  -7   5        1.38       -0.79      6.62 o
   7  -7   5        3.08       28.25      9.32 o
  -7  -6   5        3.21       27.23     10.00 o
  -6  -6   5      326.77      316.97     13.40 o
  -5  -6   5      406.38      399.06     15.09 o
  -4  -6   5     1140.93     1123.59     16.69 o
  -3  -6   5      972.36      948.09     16.43 o
  -2  -6   5      863.76      841.65     10.43 o
  -1  -6   5      212.42      214.20      7.22 o
   0  -6   5       25.68       51.90      5.51 o
   1  -6   5      176.64      210.77      6.43 o
   2  -6   5       90.63      104.43      4.47 o
   3  -6   5      705.42      718.18      9.60 o
   4  -6   5     1950.94     1810.90     24.54 o
   5  -6   5      166.56      202.45      8.12 o
   6  -6   5      138.65      135.04      8.11 o
   7  -6   5       87.05      103.85      8.77 o
  -7  -5   5       17.70       38.61      9.95 o
  -6  -5   5      197.72      210.28     11.81 o
  -5  -5   5       10.68       37.60      9.93 o
  -4  -5   5      227.73      225.72      6.62 o
  -3  -5   5      442.17      426.09      7.46 o
  -2  -5   5     1313.51     1320.98     11.78 o
  -1  -5   5     1242.29     1292.71     18.33 o
   0  -5   5        1.12       11.24      3.03 o
   1  -5   5      225.76      256.55      6.04 o
   2  -5   5      442.29      450.03      5.85 o
   3  -5   5     1742.47     1663.73     15.25 o
   4  -5   5     1204.28     1231.12     14.58 o
   5  -5   5      264.27      251.15      8.08 o
   6  -5   5      144.26      164.80      8.07 o
   7  -5   5        2.47       19.63      6.24 o
   8  -5   5       10.29       35.57      9.32 o
  -8  -4   5       59.66       76.62     11.47 o
  -7  -4   5       55.79       75.81     10.44 o
  -6  -4   5        1.70       15.87     11.46 o
  -5  -4   5     1589.93     1599.58     22.10 o
  -4  -4   5       55.64       67.83      4.74 o
  -3  -4   5      647.20      622.80      8.52 o
  -2  -4   5     1387.75     1378.09     13.23 o
  -1  -4   5     2521.42     2579.98     20.11 o
   0  -4   5      763.39      861.34     11.28 o
   1  -4   5     7219.15     7440.44     44.61 o
   2  -4   5     1929.03     1970.88     14.29 o
   3  -4   5     1252.24     1339.96     14.02 o
   4  -4   5      620.63      622.29     14.34 o
   5  -4   5      140.47      151.35      6.68 o
   6  -4   5      333.49      366.85      9.54 o
   7  -4   5      517.38      539.70     10.35 o
   8  -4   5        0.01       59.74     14.62 o
  -8  -3   5      305.50      346.36     14.87 o
  -7  -3   5       87.05      108.26      8.27 o
  -6  -3   5      980.79      969.47     13.62 o
  -5  -3   5       54.47       66.56      5.97 o
  -4  -3   5      823.27      813.10      9.12 o
  -3  -3   5     2643.12     2781.03     21.84 o
  -2  -3   5      818.52      771.82      8.62 o
  -1  -3   5      260.93      310.42      4.16 o
   0  -3   5       44.40       67.16      2.23 o
   1  -3   5      106.58      127.34      7.36 o
   2  -3   5     4514.24     4580.08     28.52 o
   3  -3   5     2211.45     2223.92     24.40 o
   4  -3   5       11.74       19.54      3.04 o
   5  -3   5       73.43       86.43      4.66 o
   6  -3   5     1463.85     1502.10     15.36 o
   7  -3   5     1466.42     1584.48     23.66 o
  -8  -2   5      392.09      376.67     14.78 o
  -7  -2   5      144.80      136.75      7.56 o
  -6  -2   5        4.33       30.50      4.79 o
  -5  -2   5       34.55       58.86      4.22 o
  -4  -2   5      340.66      348.77      6.09 o
  -3  -2   5     1412.13     1308.46     10.23 o
  -2  -2   5     1868.31     1776.87     29.31 o
  -1  -2   5       48.62       81.36      3.64 o
   0  -2   5       59.72       59.67      2.09 o
   1  -2   5        0.20        3.87      1.16 o
   2  -2   5       36.24       72.75      2.30 o
   3  -2   5     1615.08     1650.15     14.49 o
   4  -2   5      870.52      812.62      7.16 o
   5  -2   5      216.90      208.91      4.95 o
   6  -2   5     1057.28     1064.10     10.69 o
   7  -2   5      529.73      518.27     13.35 o
  -9  -1   5      315.94      310.50     15.03 o
  -8  -1   5      429.39      424.68     15.03 o
  -7  -1   5      443.66      427.51     11.91 o
  -6  -1   5       63.25       69.33      4.96 o
  -5  -1   5        6.48       14.86      3.56 o
  -4  -1   5      180.13      159.63      5.41 o
  -3  -1   5     3638.41     3515.11     22.51 o
  -2  -1   5     1321.78     1248.07     10.22 o
  -1  -1   5       26.12       44.55      4.05 o
   0  -1   5    10425.08    10160.92     90.79 o
   1  -1   5      184.53      213.62      2.33 o
   2  -1   5     1742.53     1750.06     11.83 o
   3  -1   5        9.51       28.33      1.78 o
   4  -1   5     1766.78     1811.33     12.25 o
   5  -1   5      772.43      752.19      7.43 o
   6  -1   5     1535.89     1404.99     12.53 o
   7  -1   5      154.81      207.89     11.22 o
   8  -1   5       13.42       51.85      9.59 o
  -9   0   5      171.45      147.38     17.19 o
  -8   0   5      152.79      208.19     18.18 o
  -7   0   5     1207.51     1177.63     15.33 o
  -6   0   5      241.71      264.75      7.99 o
  -5   0   5       88.59      127.37      5.08 o
  -4   0   5     3682.33     3820.83     24.97 o
  -3   0   5     4670.36     4788.40     29.49 o
  -2   0   5     1680.81     1605.01     11.15 o
  -1   0   5    38391.46    37424.06    284.96 o
   0   0   5      513.13      576.92      5.39 o
   1   0   5      601.50      765.80     10.38 o
   2   0   5       18.60       14.95      1.16 o
   3   0   5      723.64      782.70      6.17 o
   4   0   5     1705.21     1638.51     11.22 o
   5   0   5     2755.54     2644.08     17.15 o
   6   0   5      525.07      531.14     13.84 o
   7   0   5      440.04      447.74     13.99 o
   8   0   5       98.47      176.17     23.69 o
  -9   1   5      193.04      176.09     12.72 o
  -8   1   5     1386.70     1247.20     16.77 o
  -7   1   5      517.90      501.85     10.54 o
  -6   1   5       59.71      128.20      5.79 o
  -5   1   5       13.08       29.39      3.32 o
  -4   1   5      680.13      682.94     11.36 o
  -3   1   5     7846.89     8106.75     47.93 o
  -2   1   5     1036.67     1108.35      8.36 o
  -1   1   5        7.69       19.65      1.89 o
   0   1   5     3023.23     2923.73     22.83 o
   1   1   5        7.02       23.47      1.51 o
   2   1   5     2064.10     2217.50     15.35 o
   3   1   5      257.19      276.06      5.14 o
   4   1   5      149.43      205.70      4.53 o
   5   1   5      352.10      354.73      8.16 o
   6   1   5     1281.14     1264.36     19.37 o
   7   1   5      114.46      158.94     13.76 o
   8   1   5      167.81      175.73     16.43 o
  -9   2   5      132.87      110.14     16.78 o
  -8   2   5      905.03      813.07     13.49 o
  -7   2   5       65.30       82.48     10.09 o
  -6   2   5     1154.62     1115.94     12.52 o
  -5   2   5        2.43       16.91      3.58 o
  -4   2   5      651.58      704.70      7.41 o
  -3   2   5     1331.52     1329.95     10.19 o
  -2   2   5       33.33       84.69      2.87 o
  -1   2   5      403.89      451.20      4.74 o
   0   2   5      905.84      806.26      8.49 o
   1   2   5      864.32      866.25     11.65 o
   2   2   5     6756.82     7136.76     59.23 o
   3   2   5      497.06      596.47      7.31 o
   4   2   5       41.91       48.47      4.01 o
   5   2   5      123.38      132.90      6.62 o
   6   2   5      870.66      871.48     14.14 o
   7   2   5      433.39      419.43     14.38 o
   8   2   5       94.43       90.27     11.38 o
  -8   3   5      987.06      903.34     26.19 o
  -7   3   5      402.82      366.91     10.66 o
  -6   3   5        3.10       19.04      6.49 o
  -5   3   5      827.85      832.46     12.28 o
  -4   3   5     1478.66     1431.71     13.26 o
  -3   3   5       25.25       47.05      3.63 o
  -2   3   5      520.09      449.43      6.51 o
  -1   3   5     1866.84     1794.34     13.15 o
   0   3   5      365.48      301.15      5.84 o
   1   3   5     2429.77     2491.36     44.34 o
   2   3   5      164.48      157.28      4.33 o
   3   3   5      142.56      184.16      5.16 o
   4   3   5       32.46       92.41      8.72 o
   5   3   5     1148.67     1173.76     18.19 o
   6   3   5      619.52      641.03     12.35 o
   7   3   5       15.80       24.27     10.58 o
   8   3   5      340.17      307.20     18.72 o
  -8   4   5      642.43      582.57     13.86 o
  -7   4   5      608.64      576.37     12.66 o
  -6   4   5      167.69      233.70     11.31 o
  -5   4   5        1.71       10.32      8.99 o
  -4   4   5      571.09      589.43      9.78 o
  -3   4   5        1.43        5.77      3.14 o
  -2   4   5       92.97      181.03      4.87 o
  -1   4   5     1963.75     2028.63     13.56 o
   0   4   5     1591.51     1473.41     14.55 o
   1   4   5      886.96      856.86     13.24 o
   2   4   5      204.39      211.84      4.85 o
   3   4   5      390.01      385.66      9.05 o
   4   4   5      413.81      444.58     11.46 o
   5   4   5      296.07      299.48     11.27 o
   6   4   5      455.53      435.56     13.71 o
   7   4   5      285.87      288.09     17.58 o
   8   4   5      233.66      221.99     18.34 o
  -8   5   5       43.24       56.71      8.94 o
  -7   5   5      247.73      254.55     10.24 o
  -6   5   5      848.50      813.01     13.74 o
  -5   5   5      218.12      208.60      7.97 o
  -4   5   5       76.68       70.03      5.26 o
  -3   5   5       62.75       93.10      4.71 o
  -2   5   5      448.43      466.20      8.83 o
  -1   5   5     1793.50     1786.80     16.39 o
   0   5   5     1542.73     1540.76     21.39 o
   1   5   5     1477.34     1499.28     15.40 o
   2   5   5      923.17      896.79     37.83 o
   3   5   5       16.48       21.83      4.05 o
   4   5   5       85.73      104.96      6.75 o
   5   5   5      500.37      477.23     17.58 o
   6   5   5      104.58      114.63     12.99 o
   7   5   5      498.04      485.63     21.40 o
  -7   6   5      150.69      165.15      9.87 o
  -6   6   5     1210.31     1150.70     16.81 o
  -5   6   5      218.13      225.63      8.41 o
  -4   6   5       32.03       36.19      5.29 o
  -3   6   5      190.51      194.60      5.94 o
  -2   6   5      143.48      163.21      5.66 o
  -1   6   5     2996.14     2985.71     25.65 o
   0   6   5     2493.90     2610.81     25.18 o
   1   6   5      402.44      419.89      7.53 o
   2   6   5      739.10      714.12     16.05 o
   3   6   5      221.13      221.61     11.08 o
   4   6   5      123.68      134.11     11.08 o
   5   6   5       10.14        9.93      9.17 o
   6   6   5      146.63      168.12     14.52 o
   7   6   5      269.12      257.91     17.96 o
  -7   7   5      649.71      626.06     14.28 o
  -6   7   5      365.27      335.51     10.74 o
  -5   7   5      508.51      458.83     10.76 o
  -4   7   5       47.60       66.14      6.05 o
  -3   7   5      132.42      155.30      6.44 o
  -2   7   5      724.15      723.47     12.86 o
  -1   7   5      245.06      253.19      6.93 o
   0   7   5      328.48      319.75      7.71 o
   3   7   5      658.33      681.64     17.96 o
   4   7   5      132.10      134.49     11.46 o
   5   7   5      231.22      234.98     14.52 o
   6   7   5      120.66      131.44     14.52 o
  -6   8   5       12.33       15.00      7.57 o
  -5   8   5      118.57      137.55      8.27 o
  -4   8   5      353.64      368.62     13.62 o
  -3   8   5      238.00      253.88      8.68 o
  -2   8   5        5.12       22.89      5.90 o
  -1   8   5      407.96      406.10     13.95 o
   4   8   5      301.10      285.80     14.14 o
   5   8   5       48.65       34.39     11.08 o
  -5   9   5        8.27       15.12      7.07 o
  -4   9   5      270.91      267.54     14.95 o
  -3   9   5      305.26      335.19     14.68 o
  -2   9   5        0.04        3.29      8.79 o
  -1   9   5       75.21       66.10     11.46 o
  -3  10   5        9.68       15.31      9.99 o
  -2  10   5       39.33       81.77     13.76 o
  -2 -10   6      209.39      217.79     18.72 o
  -1 -10   6      364.13      380.56     22.16 o
   0 -10   6      659.37      657.29     13.43 o
   1 -10   6        1.63       10.16      6.48 o
   2 -10   6       49.29       53.02      7.58 o
   3 -10   6       21.23       30.05      7.85 o
  -4  -9   6      137.13      170.40     21.78 o
  -3  -9   6      140.75      160.09     16.43 o
  -2  -9   6      425.24      371.39     20.25 o
  -1  -9   6      354.44      364.31     17.96 o
   0  -9   6      440.48      435.51     11.82 o
   1  -9   6      477.46      479.90     11.08 o
   2  -9   6      187.85      205.80      8.89 o
   3  -9   6        0.53        4.84      6.51 o
   4  -9   6       80.78       84.49      7.38 o
   5  -9   6       82.57       83.67      7.97 o
  -5  -8   6      108.65      122.61     22.73 o
  -4  -8   6      176.55      156.65     10.10 o
  -3  -8   6       65.60       87.88     12.99 o
  -2  -8   6      297.92      292.16      9.71 o
  -1  -8   6      657.57      683.91     15.45 o
   0  -8   6      903.59      898.87     25.89 o
   1  -8   6      618.12      627.77     11.50 o
   2  -8   6       21.66       34.16      5.64 o
   3  -8   6        8.12       20.31      6.04 o
   4  -8   6        3.19        9.87      5.64 o
   5  -8   6      254.93      279.48     10.04 o
   6  -8   6       58.56       64.79      8.18 o
  -6  -7   6      290.09      316.57     14.32 o
  -5  -7   6       22.82       35.19      8.53 o
  -4  -7   6      839.48      840.22     17.53 o
  -3  -7   6     1012.74      982.52     15.28 o
  -2  -7   6      107.40      145.90      7.17 o
  -1  -7   6      966.70      919.38     28.47 o
   0  -7   6       21.00       31.93      4.99 o
   1  -7   6     2168.04     2118.06     23.37 o
   2  -7   6      587.70      576.26     10.62 o
   3  -7   6      171.44      183.46      6.41 o
   4  -7   6        1.40       21.10      5.38 o
   5  -7   6      280.95      317.35     10.26 o
   6  -7   6       81.46       86.70      8.00 o
   7  -7   6       45.38       39.36     21.01 o
  -7  -6   6       75.86       74.72     11.26 o
  -6  -6   6      144.26      162.74     23.50 o
  -5  -6   6       19.40       28.49      7.94 o
  -4  -6   6       20.86       28.25      7.83 o
  -3  -6   6      459.46      494.70      8.66 o
  -2  -6   6     1101.49     1077.24     12.34 o
  -1  -6   6      230.99      253.03      8.98 o
   0  -6   6      995.38      965.15     16.39 o
   1  -6   6      269.98      301.38      7.32 o
   2  -6   6     3573.21     3523.23     26.95 o
   3  -6   6      982.59     1039.29     11.91 o
   4  -6   6      150.87      179.95      7.12 o
   5  -6   6      605.79      538.62     12.08 o
   6  -6   6      234.33      232.36      9.21 o
   7  -6   6      107.66      113.26      8.93 o
  -7  -5   6       78.13       91.39     11.26 o
  -6  -5   6      337.66      307.09     13.21 o
  -5  -5   6      213.64      212.38      9.48 o
  -4  -5   6        0.69        2.87      3.87 o
  -3  -5   6       72.07       75.33      4.28 o
  -2  -5   6       96.72      127.52      6.00 o
  -1  -5   6      418.28      393.23      9.63 o
   0  -5   6     1361.78     1347.43     16.32 o
   1  -5   6     1247.73     1178.03     12.72 o
   2  -5   6     1490.69     1564.96     14.09 o
   3  -5   6      252.77      295.04      6.39 o
   4  -5   6      101.23       96.52      5.45 o
   5  -5   6        2.60       12.44      5.15 o
   6  -5   6      243.86      265.72      9.12 o
   7  -5   6       98.51      104.81     16.78 o
   8  -5   6      192.52      207.05     10.54 o
  -8  -4   6       55.15       57.19     13.37 o
  -7  -4   6      187.47      199.26     12.73 o
  -6  -4   6       63.46       63.55      9.14 o
  -5  -4   6     2601.19     2649.76     36.23 o
  -4  -4   6      232.28      243.37      6.67 o
  -3  -4   6       13.40       31.61      3.41 o
  -2  -4   6      285.78      310.94      5.83 o
  -1  -4   6     1186.66     1172.50     10.07 o
   0  -4   6      371.53      326.26      4.54 o
   1  -4   6     1507.84     1534.41     12.42 o
   2  -4   6      165.68      148.41      3.79 o
   3  -4   6      464.02      441.58      6.89 o
   4  -4   6      788.52      787.64     13.13 o
   5  -4   6      417.61      414.99      9.02 o
   6  -4   6      675.05      719.80     12.38 o
   7  -4   6      211.28      228.45      7.31 o
   8  -4   6      410.51      405.26     14.18 o
  -8  -3   6      172.19      191.09     13.03 o
  -7  -3   6      181.62      196.27      9.56 o
  -6  -3   6     1577.78     1582.68     18.11 o
  -5  -3   6      222.14      231.61      8.95 o
  -4  -3   6      871.18      897.63      9.78 o
  -3  -3   6     1989.34     2096.14     16.33 o
  -2  -3   6      170.62      200.61      5.90 o
  -1  -3   6     5423.63     5454.90     35.94 o
   0  -3   6     5073.08     4883.22     32.39 o
   1  -3   6     3053.02     2868.04     20.24 o
   2  -3   6     1507.63     1438.91     13.39 o
   3  -3   6     1800.52     1769.50     22.93 o
   4  -3   6        1.28        3.12      2.87 o
   5  -3   6      187.61      200.07      5.94 o
   6  -3   6      850.81      854.53     11.21 o
   7  -3   6     2066.86     2061.41     24.33 o
   8  -3   6     1471.70     1368.38     26.44 o
  -8  -2   6      460.17      505.55     17.38 o
  -7  -2   6      591.69      627.12     11.86 o
  -6  -2   6      886.85      861.29     12.08 o
  -5  -2   6      515.83      522.44      8.22 o
  -4  -2   6      880.29      883.52      9.60 o
  -3  -2   6     2362.14     2442.62     16.72 o
  -2  -2   6      160.27      259.43      6.67 o
  -1  -2   6      720.34      716.93      6.64 o
   0  -2   6      224.48      237.41      3.44 o
   1  -2   6     2768.99     2603.90     18.56 o
   2  -2   6     6648.11     6620.90     46.40 o
   3  -2   6      629.79      610.90      5.56 o
   4  -2   6      298.07      271.44      4.36 o
   5  -2   6      445.04      434.85      6.41 o
   6  -2   6       44.08       82.78      8.55 o
   7  -2   6      178.38      215.74      7.81 o
   8  -2   6      994.75      894.22     18.80 o
  -8  -1   6       17.28       65.91     17.38 o
  -7  -1   6      271.54      281.65      8.96 o
  -6  -1   6      172.71      202.43      6.77 o
  -5  -1   6      201.81      176.12      5.88 o
  -4  -1   6     2124.26     2239.50     16.34 o
  -3  -1   6     5531.77     5732.08     34.89 o
  -2  -1   6      226.25      310.26      9.17 o
  -1  -1   6     4470.62     4689.70     27.80 o
   0  -1   6    11276.42    11460.92     60.09 o
   1  -1   6       40.43       55.19      1.45 o
   2  -1   6     2079.05     1935.59     11.95 o
   3  -1   6        7.26       25.14      1.79 o
   4  -1   6     1973.54     1853.47     12.51 o
   5  -1   6      443.89      500.17      6.60 o
   6  -1   6       10.45       29.19      4.81 o
   7  -1   6      217.85      256.47     24.64 o
   8  -1   6      396.34      386.83     16.24 o
  -9   0   6       19.62       38.89     11.09 o
  -8   0   6       50.93       83.39      8.79 o
  -7   0   6       70.30      136.83     10.92 o
  -6   0   6      810.34      805.99     12.04 o
  -5   0   6      199.96      204.84      6.63 o
  -4   0   6      243.10      217.14      5.14 o
  -3   0   6     1754.74     1742.48     13.70 o
  -2   0   6       57.98       78.97      2.83 o
  -1   0   6     7905.94     8307.06     61.66 o
   0   0   6     7580.70     7687.53     47.47 o
   1   0   6     3193.51     3305.66     18.12 o
   2   0   6      310.83      395.20      3.72 o
   3   0   6      259.20      226.28      3.58 o
   4   0   6     1336.34     1287.55      9.47 o
   5   0   6      803.05      825.97      7.76 o
   6   0   6        1.15       19.30      7.06 o
   7   0   6       20.41       30.41     13.76 o
   8   0   6      362.75      315.99     36.87 o
  -9   1   6        0.70       57.98     19.70 o
  -7   1   6       14.48       57.26      7.16 o
  -6   1   6      789.73      809.11     12.09 o
  -5   1   6      891.13      893.91      9.50 o
  -4   1   6     1069.91     1059.94      9.65 o
  -3   1   6      238.18      200.74      4.05 o
  -2   1   6      522.01      563.16      5.42 o
  -1   1   6      915.81      925.05      6.90 o
   0   1   6     4364.72     4539.15     35.28 o
   1   1   6     6832.05     6872.06     41.90 o
   2   1   6     6228.98     6617.74     41.92 o
   3   1   6     3796.02     3929.62     26.50 o
   4   1   6     1667.41     1699.94     14.17 o
   5   1   6      205.78      195.75      8.04 o
   6   1   6      200.90      231.18     11.43 o
   7   1   6      329.17      317.15     12.84 o
   8   1   6      131.58      148.32     12.28 o
  -8   2   6        1.15      175.06     86.54 o
  -7   2   6      114.41      125.57      7.63 o
  -6   2   6       52.53       89.57      6.38 o
  -5   2   6      669.20      687.88      9.16 o
  -4   2   6     3945.87     3827.09     25.06 o
  -3   2   6     2040.86     1960.83     13.84 o
  -2   2   6      186.18      177.13      4.85 o
  -1   2   6      159.14      159.24      3.14 o
   0   2   6      223.90      249.47      3.80 o
   1   2   6     4172.19     4183.06     42.42 o
   2   2   6     3240.47     3559.38     30.62 o
   3   2   6     3154.06     3327.92     25.90 o
   4   2   6     2051.34     2013.79     20.81 o
   5   2   6       45.64       61.26      9.31 o
   6   2   6       71.09       85.92      6.63 o
   7   2   6      171.75      174.52     10.97 o
   8   2   6       65.16      117.30     15.28 o
  -8   3   6       21.38       64.10     12.99 o
  -7   3   6      412.85      381.69     11.80 o
  -6   3   6      497.73      505.76     11.62 o
  -5   3   6     1176.71     1152.66     16.24 o
  -4   3   6     1160.55     1082.13     13.06 o
  -3   3   6     2089.82     1975.47     25.65 o
  -2   3   6      974.74      907.60      9.83 o
  -1   3   6     2880.17     2851.88     19.81 o
   0   3   6       28.97       74.57      2.62 o
   1   3   6     2627.10     2835.02     32.80 o
   2   3   6     2382.20     2442.58     22.35 o
   3   3   6     2391.44     2364.69     45.29 o
   4   3   6      383.59      406.63      8.13 o
   5   3   6      235.73      266.72      7.94 o
   6   3   6       62.64       89.73      6.70 o
   7   3   6      204.02      215.52      9.58 o
   8   3   6       25.83      101.25     15.28 o
  -8   4   6       11.13       82.86     18.20 o
  -7   4   6        0.03       40.65     14.11 o
  -6   4   6      702.64      697.73     12.74 o
  -5   4   6      613.65      555.04     10.66 o
  -4   4   6     1233.53     1148.77     13.92 o
  -3   4   6     1855.59     1862.97     17.76 o
  -2   4   6     3837.27     3675.20     29.25 o
  -1   4   6     3016.93     3130.99     21.78 o
   0   4   6      100.37      131.83      2.69 o
   1   4   6       73.32       71.40      2.36 o
   2   4   6      631.56      644.92      8.81 o
   3   4   6     1140.39     1132.69     16.34 o
   4   4   6     3316.25     3242.40     53.49 o
   5   4   6      242.49      234.01     10.11 o
   6   4   6       11.71       27.51     10.32 o
   7   4   6      157.67      148.25     15.28 o
   8   4   6       28.27       67.25     14.90 o
  -8   5   6       92.74      100.88      9.87 o
  -7   5   6       18.11       32.58     12.82 o
  -6   5   6        8.18       54.99     12.90 o
  -5   5   6       12.77       26.25      5.63 o
  -4   5   6      275.60      288.38      9.04 o
  -3   5   6      826.68      779.83     10.57 o
  -2   5   6     3675.12     3654.36     26.00 o
  -1   5   6     2033.94     1975.98     17.22 o
   0   5   6       69.12       84.20      3.10 o
   1   5   6      441.44      455.26      5.20 o
   2   5   6        6.33       22.59      3.37 o
   3   5   6      269.02      293.44     11.84 o
   4   5   6       64.45      103.16      9.55 o
   5   5   6      508.57      477.99     17.58 o
   6   5   6      546.20      545.24     20.63 o
   7   5   6      112.53      121.50     14.90 o
  -7   6   6      118.19      133.76      9.33 o
  -6   6   6       31.42       90.72     21.34 o
  -5   6   6      113.07      111.96      7.21 o
  -4   6   6       70.38      104.30      6.16 o
  -3   6   6      746.56      666.84     10.18 o
  -2   6   6      206.10      227.73      6.30 o
  -1   6   6      768.27      774.18     10.07 o
   0   6   6     2350.32     2400.60     27.57 o
   2   6   6      156.40      171.56      9.17 o
   3   6   6      179.37      229.63     11.46 o
   4   6   6      681.46      701.13     19.49 o
   5   6   6       38.61       38.97     10.32 o
   6   6   6      397.40      384.76     18.72 o
  -7   7   6      409.27      456.19     17.98 o
  -6   7   6       17.94       43.91      7.64 o
  -5   7   6       24.44       46.21      6.76 o
  -4   7   6     1381.83     1278.90     16.10 o
  -3   7   6      796.03      788.79     11.54 o
  -2   7   6      467.93      482.04      9.98 o
  -1   7   6     1543.27     1504.09     15.80 o
   0   7   6      162.93      166.59     11.46 o
   3   7   6      799.05      761.50     19.10 o
   4   7   6      666.86      651.84     19.49 o
   5   7   6      589.79      586.50     20.25 o
   6   7   6      154.80      136.79     14.90 o
  -6   8   6       11.94       35.55     10.92 o
  -5   8   6       46.94       56.70      7.40 o
  -4   8   6      200.20      227.74      8.88 o
  -3   8   6      707.00      741.29     14.75 o
  -2   8   6      569.77      569.27     15.39 o
  -1   8   6      653.18      667.59     19.61 o
   4   8   6      428.36      416.48     16.43 o
   5   8   6       67.16       58.08     11.84 o
  -5   9   6        2.09       10.31      7.86 o
  -4   9   6        3.60       -1.70      9.84 o
  -3   9   6      483.88      509.91     16.86 o
  -2   9   6      607.03      653.31     17.41 o
  -1   9   6       20.55       38.21     10.32 o
  -3  10   6       47.15       68.99     13.18 o
  -2  10   6       91.23      114.24     14.90 o
  -2 -10   7       32.82       43.56     13.37 o
  -1 -10   7       93.91      121.51     15.47 o
   0 -10   7      161.86      205.15     10.45 o
   1 -10   7      144.80      152.99      9.49 o
   2 -10   7       30.07       29.62      7.26 o
   3 -10   7      386.88      424.42     12.61 o
  -4  -9   7      821.33      832.68     26.36 o
  -3  -9   7      884.67      871.16     30.18 o
  -2  -9   7      143.10      166.58     12.08 o
  -1  -9   7       41.81       53.67      6.97 o
   0  -9   7       70.21       82.90      6.69 o
   1  -9   7      377.06      389.05     10.62 o
   2  -9   7      287.11      279.13      9.85 o
   3  -9   7       45.80       51.95      7.49 o
   4  -9   7      241.91      261.77      9.44 o
   5  -9   7      269.54      286.57     24.84 o
  -5  -8   7      467.39      463.30     15.24 o
  -4  -8   7      455.05      443.12     14.05 o
  -3  -8   7      130.80      154.39      9.45 o
  -2  -8   7      114.32      123.74      7.45 o
  -1  -8   7        0.49        8.31      9.25 o
   0  -8   7       58.20       66.10      6.55 o
   1  -8   7      292.03      302.28      8.96 o
   2  -8   7      268.23      270.53      9.00 o
   3  -8   7      209.66      236.45      7.36 o
   4  -8   7      102.64      114.65      7.32 o
   5  -8   7      178.49      183.82     10.37 o
   6  -8   7       82.04       84.16      8.66 o
  -6  -7   7       91.79      114.31     16.43 o
  -5  -7   7        6.72       -1.60      7.94 o
  -4  -7   7      520.07      506.60     14.14 o
  -3  -7   7       63.77       85.88      5.41 o
  -2  -7   7        9.01       16.01      4.83 o
  -1  -7   7     1135.23     1121.48     19.31 o
   0  -7   7        0.70       -4.46      4.46 o
   1  -7   7      467.36      492.36      9.73 o
   2  -7   7      175.29      195.45      7.64 o
   3  -7   7     1132.03     1084.37     12.87 o
   4  -7   7      901.35      867.66     13.25 o
   5  -7   7      635.11      615.66     12.10 o
   6  -7   7       15.18       50.95      7.58 o
  -7  -6   7       40.52       44.50     10.92 o
  -6  -6   7       57.93       66.95     10.00 o
  -5  -6   7      528.89      503.83     14.87 o
  -4  -6   7      289.43      279.91      9.69 o
  -3  -6   7      317.37      305.44      7.34 o
  -2  -6   7     2220.94     2196.87     28.25 o
  -1  -6   7      966.15      961.27     16.59 o
   0  -6   7       15.59       48.20      4.69 o
   1  -6   7     1268.21     1262.01     14.88 o
   2  -6   7     3697.37     3565.74     29.77 o
   3  -6   7     2425.02     2455.86     21.05 o
   4  -6   7     2344.50     2269.06     22.93 o
   5  -6   7      226.78      222.43      8.36 o
   6  -6   7       36.17       48.10      7.06 o
   7  -6   7      176.00      225.72     17.84 o
  -7  -5   7      114.63      113.81     11.81 o
  -6  -5   7      114.74      137.37     24.84 o
  -5  -5   7      117.34      114.21      8.24 o
  -4  -5   7     1020.39     1002.12     13.46 o
  -3  -5   7     1093.96     1080.90     12.65 o
  -2  -5   7     2100.98     2081.88     22.75 o
  -1  -5   7     1420.28     1358.32     11.81 o
   0  -5   7        9.06       18.01      2.21 o
   1  -5   7      669.91      744.44      7.98 o
   2  -5   7      742.31      741.81      8.88 o
   3  -5   7     2406.57     2334.45     19.71 o
   4  -5   7     2402.98     2438.12     23.37 o
   5  -5   7        5.63       10.04      5.14 o
   6  -5   7      456.01      435.57     10.71 o
   7  -5   7      625.66      567.45     12.75 o
  -8  -4   7      365.22      361.08     16.32 o
  -7  -4   7      326.29      315.88     14.47 o
  -6  -4   7        6.85       22.73      8.87 o
  -5  -4   7       80.14      100.66      6.95 o
  -4  -4   7       97.67      115.51      5.39 o
  -3  -4   7     1895.32     1879.00     17.79 o
  -2  -4   7       12.57       48.40      3.75 o
  -1  -4   7     3339.03     3261.85     23.12 o
   0  -4   7        2.70       15.61      1.92 o
   1  -4   7      101.77      153.15      4.27 o
   2  -4   7      106.51      111.17      3.56 o
   3  -4   7      920.95      859.86      9.84 o
   4  -4   7       30.12       41.40      4.41 o
   5  -4   7     1013.85      997.91     13.51 o
   6  -4   7      673.30      680.95     12.12 o
   7  -4   7      443.47      443.37      9.78 o
   8  -4   7       72.76      135.56     12.95 o
  -8  -3   7       83.87      125.22     23.69 o
  -7  -3   7       20.36       36.94      9.70 o
  -6  -3   7      465.40      522.69     12.57 o
  -5  -3   7       46.21       67.63      4.67 o
  -4  -3   7      871.43      889.81      9.88 o
  -3  -3   7       14.33       32.27      2.82 o
  -2  -3   7      759.39      724.22      8.72 o
  -1  -3   7      321.64      316.18      4.57 o
   0  -3   7      961.51      922.36      8.24 o
   1  -3   7       17.63       19.77      1.85 o
   2  -3   7       80.83       88.77      2.83 o
   3  -3   7      282.38      357.32      5.60 o
   4  -3   7      277.77      291.01      5.87 o
   5  -3   7       87.29      112.87      4.94 o
   6  -3   7      754.66      720.92     10.32 o
   7  -3   7      240.65      319.10     14.06 o
  -8  -2   7      346.18      352.15     14.87 o
  -7  -2   7        3.59       30.30      6.26 o
  -6  -2   7       76.53      111.21      5.72 o
  -5  -2   7      168.07      178.73      5.99 o
  -4  -2   7      855.33      905.95      9.92 o
  -3  -2   7     1282.77     1351.59     11.86 o
  -2  -2   7     6244.02     6405.91     56.84 o
  -1  -2   7     2465.57     2367.04     19.31 o
   0  -2   7       19.37       39.42      2.04 o
   1  -2   7      153.41      154.57      3.72 o
   2  -2   7      236.90      292.41      3.30 o
   3  -2   7      708.59      675.93      6.00 o
   4  -2   7     2034.02     2026.65     14.70 o
   5  -2   7      361.36      369.25      6.03 o
   6  -2   7     1454.69     1381.89     12.50 o
   7  -2   7        6.38        3.68      6.09 o
  -8  -1   7      460.91      438.70     13.03 o
  -7  -1   7      738.52      740.90     12.51 o
  -6  -1   7       19.44       43.44      4.88 o
  -5  -1   7       55.15       59.77      4.41 o
  -4  -1   7      735.95      833.60      8.58 o
  -3  -1   7     3537.63     3720.14     23.89 o
  -2  -1   7    10500.85    10632.35     67.64 o
  -1  -1   7     3946.09     3821.51     31.16 o
   0  -1   7     2816.79     3036.68     17.08 o
   1  -1   7      950.40      932.06      6.04 o
   2  -1   7       41.29       71.11      2.19 o
   3  -1   7     1227.02     1269.97      9.01 o
   4  -1   7       89.89      108.97      3.28 o
   5  -1   7      574.79      539.68      8.46 o
   6  -1   7      275.70      303.87      7.73 o
   7  -1   7      558.75      554.80     14.84 o
   8  -1   7       10.43       35.03      9.63 o
  -9   0   7      303.37      267.08     25.60 o
  -8   0   7      427.86      395.59     12.58 o
  -7   0   7     1035.02     1020.17     22.12 o
  -6   0   7      804.38      789.01     12.04 o
  -5   0   7        0.27        8.83      3.28 o
  -4   0   7      769.64      774.13      8.17 o
  -3   0   7     1888.47     1890.04     13.77 o
  -2   0   7     3049.27     2892.63     20.46 o
  -1   0   7     7554.88     7374.50     42.85 o
   0   0   7     1283.74     1394.70      9.38 o
   1   0   7     3210.42     3048.29     16.94 o
   2   0   7      178.32      175.05      2.73 o
   3   0   7      507.14      609.00      5.37 o
   4   0   7       80.77      119.88      3.29 o
   5   0   7      946.11      902.01      9.18 o
   6   0   7      512.25      500.44     16.62 o
   7   0   7      225.33      229.17     11.87 o
   8   0   7       88.10       90.35     14.14 o
  -9   1   7      261.93      252.90     13.16 o
  -8   1   7     1633.56     1453.30     27.13 o
  -7   1   7     1532.52     1418.70     41.25 o
  -6   1   7      675.17      675.03     10.02 o
  -5   1   7        0.69        7.57      5.47 o
  -4   1   7      144.50      150.07      4.31 o
  -3   1   7     1235.52     1197.99      9.82 o
  -2   1   7     2670.30     2516.12     16.49 o
  -1   1   7      732.87      665.76      5.58 o
   0   1   7     7924.58     7932.21     53.99 o
   1   1   7     1515.89     1426.84      9.33 o
   2   1   7      772.50      821.82     10.17 o
   3   1   7      256.25      304.94      4.76 o
   4   1   7      247.99      317.43      5.39 o
   5   1   7      408.12      380.68     12.82 o
   6   1   7     1668.15     1621.76     20.36 o
   7   1   7      392.86      392.42     24.64 o
   8   1   7      151.43      134.92     18.72 o
  -8   2   7      674.82      604.22     11.96 o
  -7   2   7      143.86      152.63      7.89 o
  -6   2   7     1831.23     1740.65     27.56 o
  -5   2   7        4.13        3.08      3.69 o
  -4   2   7        4.75       13.47      2.57 o
  -3   2   7      872.32      862.37      7.77 o
  -2   2   7      768.96      790.83      7.91 o
  -1   2   7     1454.74     1607.19     14.25 o
   0   2   7     2406.50     2201.24     17.18 o
   1   2   7     3137.11     3120.74     42.60 o
   2   2   7     1350.31     1388.73     12.02 o
   3   2   7       32.21       40.45      2.83 o
   4   2   7        0.18        7.65      3.48 o
   5   2   7        1.92        3.79      4.56 o
   6   2   7      311.75      329.52      9.66 o
   7   2   7      507.89      463.61     14.87 o
   8   2   7      890.18      822.25     25.98 o
  -8   3   7      455.89      471.24     17.95 o
  -7   3   7      105.87      145.39      9.21 o
  -6   3   7      383.26      407.40     16.05 o
  -5   3   7     3454.05     3333.92     46.82 o
  -4   3   7       98.29       91.43      5.22 o
  -3   3   7       11.16       50.75      4.80 o
  -2   3   7       91.77       85.86      3.09 o
  -1   3   7      111.20       91.10      2.88 o
   0   3   7      526.25      471.39      5.65 o
   1   3   7     6610.81     6620.26     87.69 o
   2   3   7      625.93      588.80     14.14 o
   3   3   7      211.35      224.89      5.64 o
   4   3   7      417.68      426.06      8.56 o
   5   3   7       13.57       18.77      4.81 o
   6   3   7      308.96      324.78     11.98 o
   7   3   7      134.84      155.83     10.40 o
   8   3   7      308.77      317.13     19.49 o
  -8   4   7       88.30      102.19     11.46 o
  -7   4   7      216.23      229.92     10.01 o
  -6   4   7     1440.75     1410.50     18.17 o
  -5   4   7       61.45       72.58      6.13 o
  -4   4   7        9.22       27.40      4.64 o
  -3   4   7        2.06        7.73      3.47 o
  -2   4   7      236.96      249.38      4.81 o
  -1   4   7     4690.02     4487.97     30.18 o
   0   4   7     2825.81     2674.37     20.81 o
   1   4   7      872.48      788.55     11.36 o
   2   4   7       46.86       49.40      3.39 o
   3   4   7      660.89      655.22     11.61 o
   4   4   7        5.21       19.10      7.26 o
   5   4   7       18.26       31.33      9.17 o
   6   4   7      123.98      161.24     14.14 o
   7   4   7       67.05       67.63     12.99 o
  -8   5   7      223.33      234.81     11.34 o
  -7   5   7      178.45      181.87      9.79 o
  -6   5   7      814.29      777.99     18.92 o
  -5   5   7      419.22      375.61      9.67 o
  -4   5   7        2.00       11.08      4.63 o
  -3   5   7      141.56      171.83      6.16 o
  -2   5   7      787.26      797.11      9.92 o
  -1   5   7     2251.83     2246.20     16.85 o
   0   5   7     2064.55     2041.69     13.95 o
   1   5   7      160.09      165.05      4.55 o
   2   5   7      239.91      222.38      9.55 o
   3   5   7      302.38      251.03     11.46 o
   4   5   7     1008.48      998.40     23.69 o
   5   5   7      165.01      201.36     13.76 o
   7   5   7       87.87      108.90     14.52 o
  -7   6   7      134.51      170.30     14.50 o
  -6   6   7      265.71      260.85     10.48 o
  -5   6   7       83.78       93.58      7.04 o
  -4   6   7       14.80       33.81      5.26 o
  -3   6   7      243.93      235.31      7.05 o
  -2   6   7        3.41       52.08      4.22 o
  -1   6   7     2264.38     2198.87     27.40 o
   0   6   7       11.86       20.22      3.58 o
   2   6   7      809.13      802.38     17.96 o
   3   6   7       71.66      127.62      9.93 o
   4   6   7      792.13      737.43     20.63 o
   5   6   7       62.26       69.92     11.46 o
   6   6   7        7.76       19.87     11.46 o
  -7   7   7       23.43       56.68     11.80 o
  -6   7   7      314.90      328.09     10.94 o
  -5   7   7      116.38      142.13      8.10 o
  -4   7   7      213.95      213.47      8.17 o
  -3   7   7      294.64      321.95      8.21 o
  -2   7   7      474.82      469.50     10.84 o
  -1   7   7      757.60      773.35     21.01 o
   0   7   7      857.05      829.51     20.25 o
   2   7   7      740.81      703.04     16.81 o
   3   7   7      960.88      955.60     22.16 o
   4   7   7      192.51      212.06     12.99 o
   5   7   7      231.77      241.48     15.28 o
   6   7   7       14.06       27.51     12.61 o
  -6   8   7      629.66      589.01     13.64 o
  -5   8   7      454.75      412.44     11.08 o
  -4   8   7      422.68      447.79     10.40 o
  -3   8   7      846.93      889.85     20.07 o
  -2   8   7       12.50       33.59      7.55 o
  -1   8   7      280.76      311.78     15.67 o
   3   8   7     1128.34     1075.96     23.69 o
   4   8   7      320.77      318.28     15.28 o
   5   8   7       76.93      123.80     13.37 o
  -5   9   7      303.20      301.62     11.79 o
  -4   9   7      173.86      169.43      9.42 o
  -3   9   7      161.05      195.92     12.73 o
  -2   9   7      442.94      504.06     15.77 o
   4   9   7      404.34      414.18     16.43 o
  -3  10   7       91.81       88.97     11.69 o
  -2  10   7      143.79      150.16     16.05 o
  -2 -10   8      396.61      414.95     22.93 o
  -1 -10   8      124.91      131.14      9.47 o
   0 -10   8      601.37      606.67     14.93 o
   1 -10   8       62.23       77.04      7.78 o
   2 -10   8       58.92       62.18      8.07 o
  -4  -9   8       86.45      108.14     10.10 o
  -3  -9   8      817.29      811.17     29.80 o
  -2  -9   8     1537.87     1506.13     29.15 o
  -1  -9   8      251.26      251.46     20.09 o
   0  -9   8      370.65      371.69     10.44 o
   1  -9   8      438.09      457.82     11.29 o
   2  -9   8      111.13      123.95      8.11 o
   3  -9   8      271.83      256.93     10.24 o
   4  -9   8       35.61       54.35      8.63 o
  -5  -8   8      116.76      118.90     13.95 o
  -4  -8   8       99.10       84.95      9.36 o
  -3  -8   8      210.99      223.70      9.38 o
  -2  -8   8      541.69      519.71     15.92 o
  -1  -8   8     1469.44     1458.59     20.47 o
   0  -8   8      299.56      308.52     10.27 o
   1  -8   8     1085.16     1068.05     15.23 o
   2  -8   8     1092.99     1052.47     15.55 o
   3  -8   8      177.14      223.34      8.50 o
   4  -8   8      146.40      153.95      7.87 o
   5  -8   8      228.40      265.61      9.78 o
  -6  -7   8      157.96      169.55     15.09 o
  -5  -7   8       78.32       88.45     10.17 o
  -4  -7   8      201.91      205.44     12.42 o
  -3  -7   8      243.65      229.98     10.05 o
  -2  -7   8      260.21      289.05      9.37 o
  -1  -7   8       19.01       39.47      5.42 o
   0  -7   8       97.01      121.61      6.84 o
   1  -7   8     2841.01     2716.48     26.52 o
   2  -7   8      403.10      416.60      7.94 o
   3  -7   8      240.41      261.33      7.35 o
   4  -7   8       93.23      133.19      7.10 o
   5  -7   8        7.16       29.20      6.50 o
   6  -7   8      271.04      294.49     10.50 o
  -7  -6   8       13.52       26.34     12.42 o
  -6  -6   8       81.92       91.93     11.84 o
  -5  -6   8      431.23      419.47     14.23 o
  -4  -6   8       38.83       51.46      6.45 o
  -3  -6   8      121.46      134.99      5.91 o
  -2  -6   8       16.80       38.19      4.92 o
  -1  -6   8      199.00      235.20      6.21 o
   0  -6   8      910.84      856.26     10.74 o
   1  -6   8       71.10       96.61      4.40 o
   2  -6   8       59.80       85.47      4.36 o
   3  -6   8      280.61      288.55      7.06 o
   4  -6   8      737.80      706.83     11.69 o
   5  -6   8        0.15        7.22      5.55 o
   6  -6   8       87.03       82.69      7.61 o
   7  -6   8      118.34      138.13      9.35 o
  -7  -5   8      233.13      228.49     13.76 o
  -6  -5   8      622.16      608.81     17.13 o
  -5  -5   8        3.92       11.88      6.55 o
  -4  -5   8       42.93       65.67      5.06 o
  -3  -5   8      361.39      350.33      7.51 o
  -2  -5   8      136.03      174.28      7.40 o
  -1  -5   8      174.80      177.37      4.42 o
   0  -5   8     1757.87     1665.58     13.81 o
   1  -5   8     2747.25     2637.99     20.08 o
   2  -5   8       17.56       36.61      3.27 o
   3  -5   8      120.64      130.00      5.08 o
   4  -5   8     1226.94     1241.16     15.04 o
   5  -5   8      282.82      313.50      8.92 o
   6  -5   8      187.88      205.49      8.69 o
   7  -5   8       87.66       87.56      8.28 o
  -8  -4   8       44.49       71.86     12.01 o
  -7  -4   8      267.70      300.74     14.40 o
  -6  -4   8     1004.08      983.43     17.56 o
  -5  -4   8      630.77      633.33     10.84 o
  -4  -4   8       25.19       53.22      4.83 o
  -3  -4   8      442.22      443.46      7.85 o
  -2  -4   8       16.69       15.38      3.47 o
  -1  -4   8       82.32      103.95      3.59 o
   0  -4   8      954.77      908.46      8.74 o
   1  -4   8      858.82      805.01     10.49 o
   2  -4   8      819.12      786.79      8.86 o
   3  -4   8     1970.97     1907.21     16.62 o
   4  -4   8       56.47       84.34      5.13 o
   5  -4   8       64.56       72.45      7.03 o
   6  -4   8       56.61       81.73      6.69 o
   7  -4   8      637.66      680.54     11.53 o
   8  -4   8      494.52      441.37     21.21 o
  -8  -3   8       83.50       82.10     11.66 o
  -7  -3   8      257.05      240.19     10.20 o
  -6  -3   8      562.25      580.11     12.75 o
  -5  -3   8      281.82      292.16      8.19 o
  -4  -3   8     1346.70     1364.68     13.35 o
  -3  -3   8     1263.08     1347.28     12.11 o
  -2  -3   8      175.92      230.61      6.70 o
  -1  -3   8       21.38       40.59      2.34 o
   0  -3   8     1303.55     1254.71     10.56 o
   1  -3   8     3075.17     3055.53     21.82 o
   2  -3   8        7.38       22.11      2.08 o
   3  -3   8      640.03      613.42      7.41 o
   4  -3   8       89.39      106.66      4.46 o
   5  -3   8      152.43      160.98      6.16 o
   6  -3   8       37.37       56.08      7.00 o
   7  -3   8      258.67      278.55      8.35 o
   8  -3   8      483.01      493.72     17.78 o
  -8  -2   8       55.54       61.55     10.73 o
  -7  -2   8      278.84      280.37     11.05 o
  -6  -2   8     1575.81     1555.61     15.75 o
  -5  -2   8      921.20      948.88     11.16 o
  -4  -2   8      812.48      820.68     10.66 o
  -3  -2   8      299.22      297.86      4.92 o
  -2  -2   8       80.32       87.79      3.97 o
   0  -2   8     1291.61     1209.53      9.75 o
   1  -2   8      779.77      729.81      6.29 o
   2  -2   8     3210.80     3108.01     17.14 o
   3  -2   8     1462.46     1333.59      9.54 o
   4  -2   8      886.52      870.60      8.32 o
   5  -2   8      110.08      121.87      4.38 o
   6  -2   8      632.62      645.73     11.22 o
   7  -2   8       65.23       58.47      6.77 o
   8  -2   8      446.14      438.23     17.58 o
  -8  -1   8       51.41       79.20      9.16 o
  -7  -1   8      496.02      585.51     18.24 o
  -6  -1   8      169.78      178.26      6.51 o
  -5  -1   8      327.65      319.52      7.17 o
  -4  -1   8     2310.52     2363.70     17.29 o
  -3  -1   8     1074.61      990.88      8.87 o
  -2  -1   8       13.05       21.78      4.20 o
  -1  -1   8      981.17     1060.09      7.32 o
   0  -1   8     1632.16     1739.83     15.63 o
   1  -1   8      439.82      494.18      4.03 o
   2  -1   8     2635.57     2563.24     19.64 o
   3  -1   8     7800.54     7830.74     42.70 o
   4  -1   8     2483.98     2488.16     15.92 o
   5  -1   8     1347.18     1343.86     11.55 o
   6  -1   8        7.46        6.09      5.30 o
   7  -1   8      173.32      242.66     11.80 o
   8  -1   8      211.98      186.27     15.09 o
  -8   0   8        0.04       55.79      9.60 o
  -7   0   8       37.36       68.20     14.06 o
  -6   0   8      292.67      316.89      9.32 o
  -5   0   8       11.24       31.34      3.64 o
  -4   0   8      630.32      598.95      7.25 o
  -3   0   8     2170.63     2165.25     15.41 o
  -2   0   8     1751.18     1653.47     13.10 o
  -1   0   8     7659.28     7880.33     45.78 o
   0   0   8      173.08      212.83      2.99 o
   1   0   8      236.42      353.58      4.66 o
   2   0   8     1152.98     1208.70      8.16 o
   3   0   8     4792.38     4760.02     26.79 o
   4   0   8     1926.28     1953.90     13.02 o
   5   0   8      925.42      912.22     10.12 o
   6   0   8      159.94      181.56     10.17 o
   7   0   8       33.38       28.16      8.97 o
   8   0   8       68.35       96.60     26.36 o
  -7   1   8       34.46       69.82     10.77 o
  -6   1   8      879.40      844.68     11.16 o
  -5   1   8     1175.29     1184.14     13.33 o
  -4   1   8      754.20      706.41      7.88 o
  -3   1   8      353.32      277.81      4.71 o
  -2   1   8      877.58      913.99      8.53 o
  -1   1   8     1158.02     1180.73      8.64 o
   0   1   8     2915.19     2891.22     21.14 o
   1   1   8      183.33      190.86      4.07 o
   2   1   8     2949.66     2925.72     19.97 o
   3   1   8     1678.43     1596.54     12.70 o
   4   1   8     1025.13     1040.88     12.35 o
   5   1   8      479.87      449.95      9.78 o
   6   1   8        8.75       16.85      5.77 o
   7   1   8        0.50       23.55     20.25 o
   8   1   8       31.47       31.08     19.30 o
  -8   2   8       11.27       69.02     24.39 o
  -7   2   8      180.69      163.54     12.91 o
  -6   2   8      225.13      276.66      7.76 o
  -5   2   8     1009.50      965.80     12.25 o
  -4   2   8     1542.21     1519.21     13.65 o
  -3   2   8      817.07      784.76      7.53 o
  -2   2   8     2949.03     2898.00     20.99 o
  -1   2   8     1552.51     1587.19     13.83 o
   0   2   8       46.20       69.38      3.18 o
   1   2   8     1759.52     1892.26     25.79 o
   2   2   8      868.64      840.83      9.83 o
   3   2   8     1330.28     1382.68     12.92 o
   4   2   8     2266.71     2244.37     22.90 o
   5   2   8        8.33       28.14      4.97 o
   6   2   8      389.88      379.19     10.10 o
   7   2   8        8.11       17.03      8.89 o
  -8   3   8      150.67      193.21     31.04 o
  -7   3   8      196.20      237.77      9.77 o
  -6   3   8      986.58      987.85     14.86 o
  -5   3   8       74.42      115.07      7.40 o
  -4   3   8      720.27      703.74     13.95 o
  -3   3   8     4720.69     4731.54     38.44 o
  -2   3   8       34.38       68.08      3.01 o
  -1   3   8     2531.35     2546.03     18.27 o
   0   3   8      871.13      929.02      9.04 o
   1   3   8      141.20      134.34      3.97 o
   2   3   8     2350.67     2311.25     37.83 o
   3   3   8     2489.09     2564.08     29.27 o
   4   3   8      158.44      142.50      6.08 o
   5   3   8      360.10      394.07      9.13 o
   6   3   8      246.03      251.76     10.67 o
   7   3   8      104.62      123.02      9.86 o
   8   3   8        0.63       28.27     13.76 o
  -8   4   8       56.48       89.92     20.83 o
  -7   4   8       23.16       31.23     11.42 o
  -6   4   8      337.26      392.73     19.80 o
  -5   4   8      208.87      210.67      8.21 o
  -4   4   8     1184.07     1154.45     14.22 o
  -3   4   8      379.42      337.01      7.25 o
  -2   4   8      853.40      767.47     10.80 o
  -1   4   8     1285.66     1215.10     10.34 o
   0   4   8      317.26      296.92      4.92 o
   1   4   8       97.31      160.65      5.81 o
   2   4   8        0.92       13.37      4.59 o
   3   4   8      733.67      745.07     18.34 o
   4   4   8     1989.65     1998.32     37.44 o
   5   4   8      718.10      711.83     21.78 o
   6   4   8      446.88      455.83     19.49 o
   7   4   8       99.67       85.97     13.76 o
  -8   5   8      576.39      515.08     13.98 o
  -7   5   8       38.00       55.97     10.37 o
  -6   5   8       28.51       63.70     12.60 o
  -5   5   8       17.66       25.65      5.91 o
  -4   5   8     1370.97     1349.07     15.96 o
  -3   5   8      609.41      575.08      9.49 o
  -2   5   8     2569.18     2402.08     21.24 o
  -1   5   8     3039.25     2918.66     22.94 o
   0   5   8      865.33      834.66      8.83 o
   1   5   8      544.07      585.57      9.73 o
   2   5   8      157.88      160.48      9.17 o
   3   5   8      238.24      253.71     11.84 o
   4   5   8     1390.34     1269.68     27.89 o
   5   5   8     1965.27     1856.95     38.21 o
   6   5   8     1516.95     1472.57     35.15 o
   7   5   8       14.86       -4.20     11.84 o
  -7   6   8      786.18      762.46     17.65 o
  -6   6   8      551.56      546.54     12.42 o
  -5   6   8        2.87       12.61      6.16 o
  -4   6   8      602.37      602.06     10.93 o
  -3   6   8       82.41      120.87      5.84 o
  -2   6   8      707.74      662.56      9.53 o
  -1   6   8     3886.62     3757.69     46.77 o
   0   6   8        7.53       11.81      3.37 o
   1   6   8      184.05      189.52      9.17 o
   2   6   8        0.71        4.97      5.35 o
   3   6   8      900.79      820.72     20.25 o
   4   6   8      503.45      495.57     17.19 o
   5   6   8      503.11      468.44     18.72 o
   6   6   8       28.81       13.37     11.46 o
  -6   7   8     1294.88     1242.28     21.23 o
  -5   7   8      365.41      400.80     17.31 o
  -4   7   8       17.16       43.02      6.12 o
  -3   7   8      687.28      648.48     10.71 o
  -2   7   8      632.12      603.01     15.18 o
  -1   7   8       79.98      121.89     10.70 o
   0   7   8        4.76       17.96      7.64 o
   2   7   8        1.66       10.32      6.50 o
   3   7   8       10.47       34.77      8.02 o
   4   7   8       11.29        2.67      8.79 o
   5   7   8      431.80      427.17     18.34 o
   6   7   8      128.36      132.20     15.28 o
  -6   8   8      126.72      171.77     10.48 o
  -5   8   8       13.94       54.61      8.45 o
  -4   8   8       60.41       71.39      7.70 o
  -3   8   8       99.84      145.75     11.27 o
  -2   8   8      690.23      687.94     16.92 o
  -1   8   8      154.61      199.45     14.14 o
   3   8   8       60.24       60.37      9.55 o
   4   8   8      111.89      153.22     12.61 o
   5   8   8        8.65       -4.97     10.32 o
  -4   9   8        7.65       25.70      7.59 o
  -3   9   8       49.92       64.35     10.11 o
  -2   9   8      712.24      748.89     24.45 o
  -3  10   8        3.43       12.61     14.14 o
  -1 -10   9       60.45       84.13      8.85 o
   0 -10   9        2.11       23.75      9.62 o
   1 -10   9       91.11       92.44      8.38 o
   2 -10   9      133.49      143.75      9.42 o
  -4  -9   9       13.53       32.33      9.25 o
  -3  -9   9       43.38       38.97     13.37 o
  -2  -9   9       14.82       27.41      8.76 o
  -1  -9   9      100.43      124.61      8.66 o
   0  -9   9      167.75      205.73      9.83 o
   1  -9   9        8.92       20.38      6.19 o
   2  -9   9      345.80      331.70     10.63 o
   3  -9   9       41.46       33.18      7.41 o
   4  -9   9      460.92      421.10     11.08 o
  -5  -8   9       97.76      117.49     12.04 o
  -4  -8   9      262.68      258.97     21.21 o
  -3  -8   9       10.08       11.19      6.58 o
  -2  -8   9       19.76       28.28      6.28 o
  -1  -8   9     1258.25     1234.52     23.24 o
   0  -8   9       87.52      124.07      7.99 o
   1  -8   9      157.19      183.25      7.96 o
   2  -8   9      394.79      392.65     10.38 o
   3  -8   9     3266.91     3083.19     26.71 o
   4  -8   9      632.87      616.08     12.15 o
   5  -8   9      544.49      490.93     11.89 o
  -6  -7   9        0.58        3.40      9.79 o
  -5  -7   9        3.67       -0.20      8.60 o
  -4  -7   9      415.98      406.86     11.77 o
  -3  -7   9      737.64      713.89     11.33 o
  -2  -7   9      761.34      736.36     13.70 o
  -1  -7   9        4.33       13.07      5.06 o
   0  -7   9      286.83      273.65      9.33 o
   1  -7   9       23.26       48.84      4.21 o
   2  -7   9      785.13      727.91     10.19 o
   3  -7   9     2013.36     1913.42     18.51 o
   4  -7   9      743.81      737.26     12.51 o
   5  -7   9       91.51       94.22      9.21 o
   6  -7   9      371.76      343.41     11.08 o
  -6  -6   9       11.88       12.93      9.35 o
  -5  -6   9        9.64       15.45      8.21 o
  -4  -6   9      922.69      901.82     12.94 o
  -3  -6   9      251.41      271.31      7.53 o
  -2  -6   9      741.42      703.08     12.68 o
  -1  -6   9     1072.62      995.91     12.08 o
   0  -6   9       53.22       78.52      4.46 o
   1  -6   9        6.44       14.95      3.30 o
   2  -6   9      450.15      437.83      7.69 o
   3  -6   9       91.17      127.78      5.55 o
   4  -6   9      755.90      731.76     13.51 o
   5  -6   9      178.63      184.69      8.17 o
   6  -6   9       82.83       70.39      7.53 o
   7  -6   9      186.82      209.90     11.16 o
  -7  -5   9       42.01       44.20     16.62 o
  -6  -5   9        0.10       15.43      8.70 o
  -5  -5   9        0.74        3.06      6.66 o
  -4  -5   9      905.86      908.15     12.55 o
  -3  -5   9      451.94      441.61      8.42 o
  -2  -5   9     1156.89     1113.68     15.64 o
  -1  -5   9     1564.41     1472.65     14.97 o
   0  -5   9        9.45        8.78      2.84 o
   1  -5   9       28.38       44.93      3.53 o
   2  -5   9      114.89      122.63      4.59 o
   3  -5   9      409.66      420.52      7.55 o
   4  -5   9       42.02       58.86      5.31 o
   5  -5   9     1987.70     1939.11     21.95 o
   6  -5   9      241.90      233.94     11.03 o
   7  -5   9       39.64       58.07      7.99 o
  -8  -4   9      120.70       95.90     19.49 o
  -7  -4   9       61.30       61.39     10.61 o
  -6  -4   9      318.81      365.24     12.16 o
  -5  -4   9      180.88      181.71      7.44 o
  -4  -4   9        6.96       18.01      4.37 o
  -3  -4   9     1274.55     1293.31     14.27 o
  -2  -4   9     1860.25     1675.55     16.27 o
  -1  -4   9     4819.49     4752.29     32.78 o
   0  -4   9     1234.11     1171.06     10.58 o
   1  -4   9       11.73        9.84      2.25 o
   2  -4   9       35.09       46.11      3.18 o
   3  -4   9      128.58      135.56      5.05 o
   4  -4   9      427.82      411.02     10.97 o
   5  -4   9     1622.77     1583.84     17.99 o
   6  -4   9      552.96      541.83      9.67 o
   7  -4   9      655.62      625.82     11.19 o
   8  -4   9       51.39       53.50     12.21 o
  -8  -3   9       26.68       38.63     10.83 o
  -7  -3   9       29.59       39.40      6.87 o
  -6  -3   9     1692.66     1670.03     16.87 o
  -5  -3   9      114.27      126.59      5.46 o
  -4  -3   9      239.49      277.15      6.29 o
  -3  -3   9      340.03      389.65      7.33 o
  -2  -3   9     5388.77     5482.13     37.02 o
  -1  -3   9     1697.87     1632.71     13.25 o
   0  -3   9     2985.38     2875.16     26.64 o
   1  -3   9      922.36      956.89      9.05 o
   2  -3   9       22.67       33.10      2.34 o
   3  -3   9       11.16       29.35      2.69 o
   4  -3   9        4.28        3.02      3.22 o
   5  -3   9      415.87      423.93      7.75 o
   6  -3   9      509.20      520.69      9.18 o
   7  -3   9      411.24      403.05     12.44 o
   8  -3   9      320.25      356.28     27.51 o
  -8  -2   9      169.31      156.90     12.67 o
  -7  -2   9      562.49      548.48     13.59 o
  -6  -2   9      754.99      759.67     20.32 o
  -5  -2   9      231.29      219.19      6.49 o
  -4  -2   9       80.24      108.63      4.48 o
  -3  -2   9       78.97       85.88      3.58 o
  -2  -2   9     3508.60     3505.32     24.83 o
  -1  -2   9     1775.73     1761.87     12.32 o
   0  -2   9      653.73      674.22      6.04 o
   1  -2   9      321.65      311.04      4.12 o
   2  -2   9      547.86      577.72      4.96 o
   3  -2   9     1391.10     1426.07     10.18 o
   4  -2   9      223.04      218.80      6.07 o
   5  -2   9        6.53        9.56      3.19 o
   6  -2   9      382.63      403.70      6.97 o
   7  -2   9       88.10       99.16      7.88 o
   8  -2   9      311.13      349.15     16.62 o
  -8  -1   9      169.11      180.70     10.96 o
  -7  -1   9     2308.40     2219.25     23.44 o
  -6  -1   9      370.13      370.09      8.24 o
  -5  -1   9       41.23       42.95      4.43 o
  -4  -1   9      395.58      479.07      6.78 o
  -3  -1   9      383.62      379.02      5.50 o
  -2  -1   9     2550.05     2487.81     16.72 o
  -1  -1   9     6648.80     6430.99     35.03 o
   0  -1   9      203.84      312.34      3.60 o
   1  -1   9     1013.99      928.32      8.01 o
   2  -1   9      320.99      316.15      3.57 o
   3  -1   9      208.33      281.88      7.51 o
   4  -1   9      240.59      260.14      4.46 o
   5  -1   9      529.46      522.31     11.39 o
   6  -1   9       28.39       31.64      6.59 o
   7  -1   9      661.62      652.26     12.75 o
   8  -1   9       63.02       50.73     10.06 o
  -8   0   9      726.40      666.40     13.15 o
  -7   0   9      478.43      473.12     10.97 o
  -6   0   9      637.37      596.96     14.50 o
  -5   0   9       94.85      125.32      4.78 o
  -4   0   9      121.56      155.85      4.68 o
  -3   0   9     2413.82     2416.54     16.96 o
  -2   0   9     4031.02     4024.88     27.77 o
  -1   0   9      926.39      816.83      8.87 o
   0   0   9      626.90      735.58      6.10 o
   1   0   9     2234.10     2167.66     12.81 o
   2   0   9       58.81       69.40      7.28 o
   3   0   9      102.49      133.71      4.68 o
   4   0   9      155.45      166.07      5.03 o
   5   0   9      209.93      245.89      6.77 o
   6   0   9       75.50      102.26      6.80 o
   7   0   9      260.79      260.97     12.51 o
   8   0   9      200.34      166.51     15.67 o
  -8   1   9      399.78      418.66     11.14 o
  -7   1   9      493.60      487.33     15.44 o
  -6   1   9      110.20      141.74      7.67 o
  -5   1   9       72.46       84.22      4.82 o
  -4   1   9       33.58       57.47      3.32 o
  -3   1   9       42.30      143.63      4.56 o
  -2   1   9      746.60      673.99      7.23 o
  -1   1   9      137.45      111.19      2.81 o
   0   1   9     3246.43     3206.48     23.43 o
   1   1   9     2494.21     2516.37     15.72 o
   2   1   9     2530.38     2427.66     15.28 o
   3   1   9       34.56       72.51      4.98 o
   4   1   9      275.39      296.12      7.45 o
   5   1   9       49.04       52.03      6.41 o
   6   1   9      920.97      859.08     14.34 o
   7   1   9      490.44      481.18     30.38 o
   8   1   9      202.99      184.93     16.05 o
  -8   2   9      360.40      341.37     10.60 o
  -7   2   9       96.19      104.49      7.19 o
  -6   2   9     1704.64     1670.82     16.42 o
  -5   2   9      681.34      698.27      9.42 o
  -4   2   9       96.76      117.74      4.48 o
  -3   2   9       21.89       32.06      2.41 o
  -2   2   9      599.48      582.71      6.35 o
  -1   2   9     2921.79     2966.59     22.71 o
   0   2   9     7012.16     6888.03     57.35 o
   1   2   9     8881.40     8963.51     70.57 o
   2   2   9      327.38      296.12      5.71 o
   3   2   9      140.49      149.85      6.92 o
   4   2   9      918.43      881.14     12.33 o
   5   2   9      637.64      690.58     13.20 o
   6   2   9      129.69      151.62      8.09 o
   7   2   9       61.90       53.11     12.23 o
   8   2   9     1522.74     1466.45     35.15 o
  -8   3   9      178.37      199.84     23.42 o
  -7   3   9      327.30      304.55     10.56 o
  -6   3   9      421.63      459.55     10.91 o
  -5   3   9      687.85      650.64     11.55 o
  -4   3   9      953.65      909.75     12.36 o
  -3   3   9      858.11      916.61     11.54 o
  -2   3   9     3856.03     4039.85     32.05 o
  -1   3   9     1871.12     1907.81     14.75 o
   0   3   9     2785.68     2750.09     21.61 o
   1   3   9     2299.48     2281.88     20.45 o
   2   3   9      620.30      685.85     16.05 o
   3   3   9     1170.80     1152.76     16.81 o
   4   3   9       16.62       12.88      4.84 o
   5   3   9      227.52      232.96      9.29 o
   6   3   9        1.44       11.39      7.16 o
   7   3   9      265.89      313.41     18.15 o
   8   3   9      218.08      217.41     18.34 o
  -8   4   9      109.11      112.82     12.67 o
  -7   4   9      730.86      721.35     14.34 o
  -6   4   9      127.65      141.41     11.36 o
  -5   4   9      112.32      113.74      6.93 o
  -4   4   9      569.23      517.22      9.81 o
  -3   4   9       46.39       62.54      4.56 o
  -2   4   9        2.10        2.93      3.31 o
  -1   4   9       83.22       88.21      5.58 o
   0   4   9      429.50      401.98      5.85 o
   1   4   9     1902.87     1826.02     23.24 o
   2   4   9       15.31       18.72      5.35 o
   3   4   9     1245.79     1227.27     25.60 o
   4   4   9      164.38      160.86     11.84 o
   5   4   9      108.57      118.07     11.84 o
   6   4   9      162.13      173.47     14.52 o
   7   4   9       28.70       34.77     12.61 o
  -8   5   9       39.46       55.07     13.92 o
  -7   5   9      164.17      186.52     10.11 o
  -6   5   9      339.73      324.06     11.03 o
  -5   5   9       34.82       36.47      6.31 o
  -4   5   9      182.74      197.30      7.50 o
  -3   5   9        1.52       12.90      4.29 o
  -2   5   9      116.67      132.28      5.17 o
  -1   5   9        0.73        9.32      3.18 o
   0   5   9      312.82      324.76      6.69 o
   1   5   9      264.75      257.04     12.99 o
   2   5   9      238.34      233.84     10.32 o
   3   5   9       56.96       97.43      8.79 o
   4   5   9     1668.74     1648.71     33.62 o
   5   5   9        4.72       25.98      9.93 o
   6   5   9      119.30      199.45     15.67 o
   7   5   9      230.98      235.75     17.96 o
  -7   6   9      262.58      351.41     33.57 o
  -6   6   9      723.21      731.00     14.06 o
  -5   6   9      382.12      357.97     10.12 o
  -4   6   9      406.20      402.80      9.61 o
  -3   6   9        2.45       10.44      4.58 o
  -2   6   9      308.17      314.50      7.28 o
  -1   6   9       33.34       51.62      5.92 o
   0   6   9     1777.60     1744.82     19.76 o
   1   6   9      393.23      353.43     11.46 o
   2   6   9      196.56      220.85     10.70 o
   3   6   9      780.39      738.19     19.49 o
   4   6   9      184.71      190.28     12.99 o
   5   6   9      129.94      165.83     13.76 o
   6   6   9       57.36       57.31     12.99 o
  -6   7   9      914.84      979.20     17.40 o
  -5   7   9     1902.43     1851.36     21.74 o
  -4   7   9      763.06      763.24     12.74 o
  -3   7   9       69.59       94.68      6.84 o
  -2   7   9      109.29      134.95      9.56 o
  -1   7   9      792.78      813.08     21.78 o
   2   7   9      643.22      605.23     16.43 o
   3   7   9      765.97      750.42     19.87 o
   4   7   9       92.58       92.85     11.08 o
   5   7   9      122.26      154.36     14.14 o
  -6   8   9      366.12      362.06     13.20 o
  -5   8   9      874.76      833.81     16.66 o
  -4   8   9      744.95      731.98     14.67 o
  -3   8   9      451.61      450.65     11.21 o
  -2   8   9      309.01      331.16     13.05 o
  -1   8   9       94.30       96.67     11.46 o
   3   8   9     1139.51     1095.83     24.84 o
   4   8   9      426.08      400.81     16.81 o
  -4   9   9      168.07      161.28      9.72 o
  -3   9   9      236.47      265.23     14.41 o
  -2   9   9      849.75      881.86     26.75 o
  -1 -10  10      475.59      470.20     14.18 o
   0 -10  10      107.73      117.81     10.37 o
   1 -10  10      328.13      345.76     11.71 o
   2 -10  10      463.09      459.75     12.89 o
  -3  -9  10       26.00       34.17      8.81 o
  -2  -9  10      353.89      335.23     17.35 o
  -1  -9  10      117.32      133.49      9.87 o
   0  -9  10      138.22      148.19     10.43 o
   1  -9  10      421.64      421.32     11.28 o
   2  -9  10       79.74       86.86      7.82 o
   3  -9  10       61.44       89.46      8.47 o
   4  -9  10        0.10       24.01      6.98 o
  -5  -8  10       17.89        8.51      9.02 o
  -4  -8  10       59.83       77.33     11.27 o
  -3  -8  10       21.45       13.47      6.78 o
  -2  -8  10      162.74      170.40     12.25 o
  -1  -8  10        3.88       12.97      6.02 o
   0  -8  10     1126.93     1136.65     25.60 o
   1  -8  10      690.77      709.18     12.84 o
   2  -8  10      117.30      138.52      7.82 o
   3  -8  10        5.22       32.03      5.55 o
   4  -8  10        9.55       19.40      6.42 o
   5  -8  10        0.12       28.25      7.36 o
  -6  -7  10      350.91      335.11     17.58 o
  -5  -7  10      172.25      182.61     12.18 o
  -4  -7  10      349.54      335.94     11.27 o
  -3  -7  10       80.46       89.70      6.70 o
  -2  -7  10       13.77       35.44      5.95 o
  -1  -7  10       32.64       29.35      5.07 o
   0  -7  10       94.30      112.25      7.04 o
   1  -7  10     2204.18     2154.06     19.43 o
   2  -7  10      676.12      647.59      9.79 o
   3  -7  10      148.11      166.86      6.56 o
   4  -7  10       18.68       34.95      6.14 o
   5  -7  10       11.96       31.70      6.71 o
   6  -7  10        1.89       17.74      7.39 o
  -6  -6  10      132.21      135.69     12.18 o
  -5  -6  10      462.56      436.27     12.89 o
  -4  -6  10      722.82      716.86     16.75 o
  -3  -6  10      182.46      188.05      7.01 o
  -2  -6  10        1.61        9.79      4.80 o
  -1  -6  10       37.75       59.42      4.46 o
   0  -6  10     1066.59     1008.81     12.40 o
   1  -6  10      139.79      158.83      5.47 o
   2  -6  10      806.78      759.57     10.08 o
   3  -6  10     1270.61     1253.02     13.82 o
   4  -6  10      347.43      348.45      9.09 o
   5  -6  10        0.22        7.29      5.92 o
   6  -6  10       30.86       33.06      9.87 o
   7  -6  10      243.33      272.23     11.02 o
  -7  -5  10      282.85      252.31     14.47 o
  -6  -5  10      240.63      238.30     13.11 o
  -5  -5  10      146.24      163.78      8.75 o
  -4  -5  10      474.56      475.84      9.52 o
  -3  -5  10      320.90      349.31      9.54 o
  -2  -5  10     1468.26     1471.15     15.56 o
  -1  -5  10      436.91      459.73      9.54 o
   0  -5  10      573.70      519.41      8.22 o
   1  -5  10     1126.78     1076.32     12.46 o
   2  -5  10      154.04      169.43      5.42 o
   3  -5  10      468.95      468.25      8.08 o
   4  -5  10      380.79      414.91     11.04 o
   5  -5  10      134.64      191.95      8.14 o
   6  -5  10        1.85        9.15      6.41 o
   7  -5  10        1.45        1.31      7.17 o
  -7  -4  10       12.64       17.51     10.27 o
  -6  -4  10     1100.68     1136.37     19.46 o
  -5  -4  10     1044.72     1019.27     22.06 o
  -4  -4  10      405.65      418.80      8.84 o
  -3  -4  10       43.93       56.05      5.26 o
  -2  -4  10       16.51       27.18      3.55 o
  -1  -4  10      104.00      146.24      5.54 o
   0  -4  10     1014.42     1012.03     10.67 o
   1  -4  10       17.06       15.28      2.88 o
   2  -4  10      366.95      346.71      6.26 o
   3  -4  10     1469.21     1439.31     13.95 o
   4  -4  10      101.23      108.63      5.68 o
   5  -4  10       22.79       47.10      5.68 o
   6  -4  10        0.05        5.42      5.15 o
   7  -4  10       46.00       73.52     17.87 o
   8  -4  10        2.16       14.90     21.40 o
  -8  -3  10      156.05      164.19     12.94 o
  -7  -3  10      699.92      682.23     13.40 o
  -6  -3  10        3.52       19.07      6.65 o
  -5  -3  10      686.06      711.05     10.10 o
  -4  -3  10     1542.31     1579.44     14.81 o
  -3  -3  10       25.13       30.59      3.55 o
  -2  -3  10      350.15      441.94      6.28 o
  -1  -3  10      354.67      346.95      5.26 o
   0  -3  10      186.85      209.67      4.37 o
   1  -3  10      445.91      432.00      5.75 o
   2  -3  10       46.98       54.00      2.68 o
   3  -3  10      997.95      973.37      9.25 o
   4  -3  10      482.51      491.64      7.62 o
   5  -3  10     1088.94     1087.60     12.23 o
   6  -3  10      107.46      152.24      7.81 o
   7  -3  10      104.93      150.07     28.66 o
   8  -3  10      327.62      335.80     16.31 o
  -8  -2  10       86.29      117.76     10.34 o
  -7  -2  10       11.20       27.83      6.71 o
  -6  -2  10      793.43      824.62     11.54 o
  -5  -2  10     1066.05     1091.01     14.99 o
  -4  -2  10      268.29      259.10      6.27 o
  -3  -2  10      277.66      267.49      5.50 o
  -2  -2  10      518.98      474.07      4.91 o
  -1  -2  10      352.98      372.70      4.89 o
   0  -2  10      283.20      304.73      4.16 o
   1  -2  10       54.10       75.27      2.26 o
   2  -2  10     2955.32     2842.80     17.08 o
   3  -2  10     2118.47     2014.60     13.31 o
   4  -2  10     3246.62     3338.18     22.34 o
   5  -2  10      121.44      141.47      4.71 o
   6  -2  10      458.21      426.32      7.17 o
   7  -2  10        5.21       -4.14      8.00 o
   8  -2  10      273.60      302.13     10.75 o
  -8  -1  10       67.00       95.57     17.21 o
  -7  -1  10       72.64      106.22     17.19 o
  -6  -1  10      578.91      534.67      9.51 o
  -5  -1  10      931.25      870.68     10.92 o
  -4  -1  10     3163.56     3217.21     22.36 o
  -3  -1  10      483.91      452.30      6.72 o
  -2  -1  10      686.23      703.50      6.97 o
  -1  -1  10     3459.76     3379.70     19.61 o
   0  -1  10      365.87      426.30      4.26 o
   1  -1  10        1.69       19.01      1.41 o
   2  -1  10        4.74       24.74      1.68 o
   3  -1  10     7091.82     7244.93     39.99 o
   4  -1  10     2957.33     2986.83     18.74 o
   5  -1  10     1710.11     1616.70     13.16 o
   6  -1  10       22.44       12.93      6.29 o
   7  -1  10       23.92       45.68      7.00 o
   8  -1  10       16.26       15.62     10.89 o
  -8   0  10      416.61      429.21     11.43 o
  -7   0  10      153.00      168.31      8.31 o
  -6   0  10      776.53      735.02     15.33 o
  -5   0  10     1057.31     1021.59     11.02 o
  -4   0  10       76.38       68.08      3.97 o
  -3   0  10     2117.38     2127.19     15.50 o
  -2   0  10     7700.48     7707.78     45.85 o
  -1   0  10     1663.67     1624.77     11.58 o
   0   0  10      591.28      620.84      5.19 o
   2   0  10     1227.74     1245.99      9.22 o
   3   0  10     3861.09     3697.32     21.58 o
   4   0  10     1626.49     1612.70     11.45 o
   5   0  10      475.80      518.56     10.04 o
   6   0  10      974.45      962.33     28.67 o
   7   0  10        0.55       -0.51      8.68 o
   8   0  10       39.09       60.15     24.07 o
  -8   1  10      231.42      231.68      9.73 o
  -7   1  10       16.08       27.42      7.08 o
  -6   1  10      162.16      194.89     11.19 o
  -5   1  10      108.80      133.23      5.63 o
  -4   1  10     1228.86     1207.10     10.97 o
  -3   1  10      373.99      358.96      5.46 o
  -2   1  10     1122.17     1105.10     10.04 o
  -1   1  10     2254.39     2337.98     15.47 o
   0   1  10     1885.85     2073.89     16.26 o
   1   1  10      890.64      965.11      7.47 o
   2   1  10     2754.13     2783.18     17.36 o
   3   1  10     1514.38     1411.63     11.83 o
   4   1  10      401.90      426.79      7.22 o
   5   1  10       57.17       65.25      5.90 o
   6   1  10      259.31      258.55     11.75 o
   7   1  10      155.96      165.45     13.37 o
   8   1  10       11.46       61.90     13.37 o
  -8   2  10       38.07       63.24      7.89 o
  -7   2  10       10.92        8.78      6.02 o
  -6   2  10        0.67       39.22      6.04 o
  -5   2  10       20.78       27.99      4.13 o
  -4   2  10      672.00      669.66      8.63 o
  -3   2  10      391.20      385.50      7.29 o
  -2   2  10      333.42      310.78      4.94 o
  -1   2  10      305.04      292.26      4.64 o
   0   2  10      304.30      339.68      6.07 o
   1   2  10     2178.62     2333.37     20.87 o
   2   2  10      189.92      186.88      5.13 o
   3   2  10      442.12      421.08      7.56 o
   4   2  10      139.70      126.25      5.93 o
   5   2  10     2254.90     2272.40     24.72 o
   6   2  10     1139.58     1104.92     19.67 o
   7   2  10        2.44        6.50     11.46 o
  -8   3  10      106.77      100.21     13.98 o
  -7   3  10      125.21      155.28     11.09 o
  -6   3  10       65.14       88.87      7.45 o
  -5   3  10      209.58      214.22      8.13 o
  -4   3  10       89.18      104.04      6.18 o
  -3   3  10     1076.52     1022.88     12.34 o
  -2   3  10      930.15      866.49     10.40 o
  -1   3  10      685.91      600.69      9.28 o
   0   3  10     1440.51     1468.67     13.26 o
   1   3  10       16.78       43.88      3.48 o
   2   3  10      606.40      631.92     14.90 o
   3   3  10     1001.61      983.97     27.51 o
   4   3  10      660.77      635.83     12.66 o
   5   3  10     1331.56     1283.45     20.33 o
   6   3  10      601.95      588.39     19.30 o
   7   3  10      474.07      431.39     14.31 o
  -8   4  10       36.45       32.68     20.12 o
  -7   4  10        1.66       52.78     21.81 o
  -6   4  10      600.54      617.66     12.67 o
  -5   4  10       43.02       54.77      6.35 o
  -4   4  10      280.93      279.79      8.85 o
  -3   4  10      708.32      688.81     11.75 o
  -2   4  10     2518.96     2508.57     28.79 o
  -1   4  10      316.94      295.26      8.08 o
   0   4  10      441.94      384.98      8.97 o
   1   4  10      631.47      733.79     11.31 o
   2   4  10      180.48      202.89      9.93 o
   3   4  10      412.03      368.33     13.76 o
   4   4  10     1659.84     1581.08     32.48 o
   5   4  10     1564.88     1526.82     34.01 o
   6   4  10      245.90      227.34     16.05 o
   7   4  10       10.37       16.05     11.46 o
  -7   5  10      182.41      180.00     13.74 o
  -6   5  10      626.53      627.05     13.07 o
  -5   5  10     1232.84     1228.49     16.93 o
  -4   5  10        1.69       10.05      5.19 o
  -3   5  10      396.43      363.04      8.30 o
  -2   5  10     2930.28     2815.43     24.45 o
  -1   5  10     1473.84     1356.11     34.20 o
   0   5  10      895.84      879.65     11.42 o
   1   5  10       17.26       44.32      6.11 o
   2   5  10      140.93      111.95      8.79 o
   3   5  10       11.13        4.59      6.50 o
   4   5  10      213.06      244.15     13.76 o
   5   5  10      905.00      840.21     24.45 o
   6   5  10      779.45      767.23     25.22 o
   7   5  10       72.66       63.04     14.14 o
  -7   6  10     1328.81     1229.56     19.25 o
  -6   6  10      327.96      357.53     11.27 o
  -5   6  10        7.08       15.09      7.45 o
  -4   6  10      293.26      285.10      8.88 o
  -3   6  10      157.78      166.24      6.93 o
  -2   6  10      669.39      655.99     11.44 o
  -1   6  10     2228.69     2153.73     48.53 o
   0   6  10      212.92      226.20      7.98 o
   1   6  10        5.73       18.34      6.11 o
   2   6  10        7.36       13.37      6.50 o
   3   6  10        4.92       16.05      7.64 o
   4   6  10      269.79      289.24     14.52 o
   5   6  10      388.84      379.03     17.58 o
   6   6  10      128.98      138.32     14.90 o
  -6   7  10      151.34      182.65     17.87 o
  -5   7  10       61.33       90.74     14.14 o
  -4   7  10        0.19       11.83      6.72 o
  -3   7  10      399.46      409.36     10.60 o
  -2   7  10      161.87      177.02      9.66 o
  -1   7  10      460.99      444.34     10.74 o
   2   7  10      186.83      217.03     11.46 o
   3   7  10       10.92       21.40      8.41 o
   4   7  10        1.75        2.29      9.17 o
   5   7  10      563.25      576.57     21.01 o
  -5   8  10       68.85      105.54     12.63 o
  -4   8  10       48.54       87.33     17.52 o
  -3   8  10       94.47      116.74      7.98 o
  -2   8  10      266.95      270.52     12.51 o
  -1   8  10      605.54      614.02     20.63 o
   2   8  10      758.56      755.77     19.10 o
   3   8  10       28.03       38.21      9.55 o
   4   8  10       28.57       30.18     10.32 o
  -4   9  10        6.18       23.56      8.09 o
  -3   9  10        3.54       16.59      9.74 o
  -2   9  10      118.77      136.79     14.90 o
   0 -10  11       51.57       81.35      9.27 o
   1 -10  11      116.82      150.41      9.63 o
  -3  -9  11      317.92      302.00     12.92 o
  -2  -9  11      514.85      501.74     17.19 o
  -1  -9  11      234.54      239.07     10.98 o
   0  -9  11       71.99       92.87      8.37 o
   1  -9  11       25.71       29.47      6.69 o
   2  -9  11      372.10      377.19     11.38 o
   3  -9  11      662.43      608.65     11.29 o
   4  -9  11      442.74      426.62     11.47 o
  -5  -8  11       38.13       17.58     14.52 o
  -4  -8  11       86.92       81.05     10.89 o
  -3  -8  11       89.78      100.79      6.86 o
  -2  -8  11      608.33      602.93     13.86 o
  -1  -8  11      450.97      459.61      9.60 o
   0  -8  11      388.11      430.89     14.90 o
   1  -8  11       46.91       47.44      6.29 o
   2  -8  11       40.12       48.56      5.49 o
   3  -8  11      237.63      249.26      8.04 o
   4  -8  11       87.05       93.62      7.61 o
   5  -8  11      296.77      267.96     10.21 o
  -5  -7  11        1.87        8.79      9.14 o
  -4  -7  11       17.74       18.76      7.23 o
  -3  -7  11      441.36      442.89     11.09 o
  -2  -7  11     1373.31     1325.90     19.52 o
  -1  -7  11       22.49       45.89      4.93 o
   0  -7  11      672.89      653.38     12.16 o
   1  -7  11       54.68       69.43      4.81 o
   2  -7  11      102.21      132.00      5.92 o
   3  -7  11       59.65       73.88      5.58 o
   4  -7  11      119.60      140.15      7.69 o
   5  -7  11      248.55      250.06      9.58 o
   6  -7  11      266.91      262.28     10.58 o
  -6  -6  11       33.13       35.66     10.34 o
  -5  -6  11       13.43       25.30      9.53 o
  -4  -6  11       95.74      118.98      6.76 o
  -3  -6  11      602.25      607.05     15.88 o
  -2  -6  11      860.15      820.65     14.31 o
  -1  -6  11      913.35      839.36     11.42 o
   0  -6  11      184.28      202.99      7.13 o
   1  -6  11      318.61      321.59      6.91 o
   2  -6  11      602.49      611.01      9.22 o
   3  -6  11        4.71        8.63      4.21 o
   4  -6  11      459.12      435.79     10.07 o
   5  -6  11      159.35      175.37      8.36 o
   6  -6  11      129.83      125.42      8.45 o
   7  -6  11      459.56      439.78     29.04 o
  -7  -5  11       92.97       95.10     12.24 o
  -6  -5  11       54.25       74.34      9.30 o
  -5  -5  11      332.82      313.75      9.34 o
  -4  -5  11       24.02       61.61      5.67 o
  -3  -5  11     1090.67     1104.76     16.56 o
  -2  -5  11      889.13      881.61     11.62 o
  -1  -5  11     2348.49     2254.84     21.00 o
   0  -5  11     1081.30     1033.32     13.53 o
   1  -5  11      298.32      306.66      7.50 o
   2  -5  11       50.89       58.01      4.10 o
   3  -5  11       85.50       95.74      5.98 o
   4  -5  11       81.96      114.58     11.79 o
   5  -5  11     1125.82     1090.67     15.20 o
   6  -5  11      276.68      263.72      9.54 o
   7  -5  11       11.35        6.18      7.44 o
  -7  -4  11       34.96       23.63     10.50 o
  -6  -4  11     2503.05     2366.81     38.31 o
  -5  -4  11      226.30      262.45      8.65 o
  -4  -4  11        2.34        5.35      4.52 o
  -3  -4  11       79.35       92.29      6.10 o
  -2  -4  11      873.70      813.82     10.70 o
  -1  -4  11     3616.04     3500.19     29.17 o
   0  -4  11     4492.96     4293.97     35.13 o
   1  -4  11      121.71      143.46      5.04 o
   2  -4  11      165.67      182.72      5.26 o
   3  -4  11      730.73      731.66      9.54 o
   4  -4  11      153.61      181.52      7.07 o
   5  -4  11      605.70      598.82     11.05 o
   6  -4  11      240.61      251.51      7.87 o
   7  -4  11      468.44      435.09     11.45 o
  -8  -3  11      112.28      128.37     12.76 o
  -7  -3  11      998.79      952.95     15.36 o
  -6  -3  11      838.73      830.31     11.88 o
  -5  -3  11      859.51      861.49     11.28 o
  -4  -3  11       53.75       74.43      4.60 o
  -3  -3  11      467.63      478.40      8.29 o
  -2  -3  11     2548.08     2484.39     19.22 o
  -1  -3  11     1741.02     1643.46     17.97 o
   0  -3  11     3132.02     2994.53     27.56 o
   1  -3  11     2632.14     2561.35     19.24 o
   2  -3  11      274.49      248.49      4.59 o
   3  -3  11      150.51      158.30      4.55 o
   4  -3  11      165.67      184.13      5.74 o
   5  -3  11      781.06      832.58     13.03 o
   6  -3  11      637.92      621.69     15.66 o
   7  -3  11      316.65      322.28     14.47 o
   8  -3  11      427.50      401.93     17.23 o
  -8  -2  11      298.15      292.44     15.16 o
  -7  -2  11      358.07      357.24     10.40 o
  -6  -2  11      751.66      748.46     11.21 o
  -5  -2  11      642.51      628.73      9.62 o
  -4  -2  11        0.09        2.80      3.50 o
  -3  -2  11       52.35       64.80      4.14 o
  -2  -2  11     2349.78     2261.93     14.44 o
  -1  -2  11     2619.96     2676.78     17.02 o
   0  -2  11       48.60       54.23      2.16 o
   1  -2  11     1220.28     1171.99      8.87 o
   2  -2  11     1166.43     1180.32      8.25 o
   3  -2  11       22.50       24.46      2.50 o
   4  -2  11     1075.19     1103.73     10.07 o
   5  -2  11       43.83       55.63      3.87 o
   6  -2  11       15.07       45.67      6.44 o
   7  -2  11      151.76      142.44      8.31 o
   8  -2  11      592.34      548.59     12.85 o
  -8  -1  11      151.47      166.10     12.63 o
  -7  -1  11      506.82      517.90     11.55 o
  -6  -1  11      281.76      307.01      9.21 o
  -5  -1  11        9.93       13.73      4.17 o
  -4  -1  11      124.37      157.59      8.08 o
  -3  -1  11        1.11       14.12      2.94 o
  -2  -1  11     1036.47     1069.64      9.21 o
  -1  -1  11      660.24      745.16      6.30 o
   0  -1  11     1998.17     1985.62     12.97 o
   1  -1  11     2262.20     2120.36     16.66 o
   2  -1  11       44.51       41.66      2.00 o
   3  -1  11     1591.64     1655.74     11.52 o
   4  -1  11       56.20       66.28      3.17 o
   5  -1  11       21.87       38.31      3.58 o
   6  -1  11        2.89       14.29      5.65 o
   7  -1  11      276.58      269.15      9.95 o
   8  -1  11       29.97       17.23      9.98 o
  -8   0  11       13.23       35.72     13.13 o
  -7   0  11      363.70      404.54     10.60 o
  -6   0  11      477.39      519.56     10.71 o
  -5   0  11        7.87       14.79      4.12 o
  -4   0  11       94.67      116.41      4.34 o
  -3   0  11        2.00       38.66      4.61 o
  -2   0  11       67.52      144.74      6.52 o
  -1   0  11     9091.96     9026.40     52.79 o
   0   0  11     1844.30     1764.93     11.26 o
   1   0  11     2172.75     2105.08     12.85 o
   2   0  11      866.66      925.47      8.11 o
   3   0  11      717.68      715.11      7.41 o
   4   0  11       16.73       22.96      2.54 o
   5   0  11      371.48      365.58      9.62 o
   6   0  11       37.96       50.52      6.22 o
   7   0  11      312.25      273.86     14.33 o
   8   0  11      285.86      309.87     17.58 o
  -8   1  11      106.44      111.99      8.66 o
  -7   1  11     1005.53      943.15     19.19 o
  -6   1  11      198.51      209.65      8.12 o
  -5   1  11       42.09       45.20      4.64 o
  -4   1  11      692.43      740.32      8.46 o
  -3   1  11        8.21       62.42      3.23 o
  -2   1  11      995.40     1026.40      9.76 o
  -1   1  11      450.82      468.72      6.86 o
   0   1  11    10414.15    10593.42     72.36 o
   1   1  11     1872.06     1807.96     12.33 o
   2   1  11     1013.85     1016.12      7.41 o
   3   1  11       13.48       22.83      2.22 o
   4   1  11       73.34       81.48      4.36 o
   5   1  11        0.07        3.48      5.08 o
   6   1  11       52.50       63.95     15.09 o
   7   1  11      182.74      231.16     15.67 o
   8   1  11      274.39      256.76     17.96 o
  -8   2  11       69.06       70.91      7.58 o
  -7   2  11      352.55      332.96      9.51 o
  -6   2  11     1344.12     1335.62     19.51 o
  -5   2  11      497.12      493.26      8.29 o
  -4   2  11      815.64      785.77      9.55 o
  -3   2  11        0.91       12.91      2.47 o
  -2   2  11      299.09      311.93      5.06 o
  -1   2  11       64.14       63.61      2.39 o
   0   2  11     2803.83     2760.05     24.61 o
   1   2  11     2321.30     2372.10     21.47 o
   2   2  11     1542.36     1526.01     15.93 o
   3   2  11      618.28      550.61      9.36 o
   4   2  11      176.23      199.69      8.21 o
   5   2  11      396.54      379.54     12.23 o
   6   2  11        1.59       20.93      7.43 o
   7   2  11      302.51      319.81     17.96 o
   8   2  11      340.29      345.79     19.87 o
  -8   3  11       60.53       66.56     16.95 o
  -7   3  11      701.16      672.85     13.97 o
  -6   3  11      372.80      378.35     10.63 o
  -5   3  11      780.35      725.53     12.47 o
  -4   3  11      881.83      858.63     12.50 o
  -3   3  11      184.57      207.56      7.47 o
  -2   3  11      239.97      238.72      6.08 o
  -1   3  11      862.38      843.47     11.44 o
   0   3  11      899.96      875.33     10.97 o
   1   3  11      885.73      846.63     12.08 o
   2   3  11      816.16      773.88     12.27 o
   3   3  11      436.11      425.38     10.13 o
   4   3  11      185.89      226.60      8.63 o
   5   3  11      134.71      164.82      8.90 o
   6   3  11        0.29        6.66      7.13 o
   7   3  11      119.70      141.23     10.81 o
  -8   4  11       30.67       33.62     18.64 o
  -7   4  11     1039.60      998.03     16.82 o
  -6   4  11      354.79      337.65     10.44 o
  -5   4  11     1006.18     1013.34     14.79 o
  -4   4  11     1302.63     1309.68     15.96 o
  -3   4  11      123.63      135.74      6.07 o
  -2   4  11      118.54      133.09      5.38 o
  -1   4  11      174.87      194.73      7.44 o
   0   4  11      236.51      255.09      9.24 o
   1   4  11      980.43      936.22     13.32 o
   2   4  11      452.10      452.01     14.14 o
   3   4  11     1453.71     1408.38     28.66 o
   4   4  11       86.86      104.69     10.70 o
   5   4  11      184.75      231.16     14.90 o
   6   4  11       27.01       28.66     11.08 o
   7   4  11       68.77       57.70     13.37 o
  -7   5  11       35.72       49.18      8.59 o
  -6   5  11      425.92      421.24     13.34 o
  -5   5  11     1983.33     1977.60     43.84 o
  -4   5  11     2372.08     2395.83     23.92 o
  -3   5  11      500.02      472.77      9.30 o
  -2   5  11       65.26       81.35      4.86 o
  -1   5  11       39.15       47.94      5.14 o
   0   5  11      445.86      454.56     10.75 o
   1   5  11        7.78        9.93      5.73 o
   2   5  11      477.04      453.54     14.52 o
   3   5  11       17.61       27.89      7.64 o
   4   5  11     1779.14     1668.96     34.77 o
   5   5  11      147.29      166.97     14.14 o
   6   5  11       53.52       72.98     13.37 o
  -7   6  11        2.28       20.52     12.62 o
  -6   6  11      297.25      304.91     12.79 o
  -5   6  11      428.72      438.37     11.16 o
  -4   6  11     1449.20     1360.96     17.21 o
  -3   6  11        8.84        8.28      6.63 o
  -2   6  11      414.07      439.61      9.93 o
  -1   6  11     1429.92     1393.40     19.79 o
   0   6  11        9.04       27.92      5.05 o
   1   6  11       84.26      108.51      8.79 o
   2   6  11       89.52       71.83      8.79 o
   3   6  11      611.71      577.33     17.96 o
   4   6  11      573.68      587.65     19.49 o
   5   6  11      542.33      571.99     21.01 o
   6   6  11       23.35       34.01     12.61 o
  -6   7  11      216.81      260.89     12.21 o
  -5   7  11     1348.73     1201.41     19.93 o
  -4   7  11      179.96      185.47     10.23 o
  -3   7  11      239.84      247.39      9.32 o
  -2   7  11       96.69       90.00      6.57 o
  -1   7  11      157.53      171.83      8.79 o
   0   7  11       25.15       42.03      7.64 o
   1   7  11      228.84      260.58     11.84 o
   2   7  11      328.29      288.86     12.99 o
   3   7  11      756.39      738.58     20.25 o
   4   7  11      201.85      201.74     13.76 o
   5   7  11       31.36       38.59     11.84 o
  -5   8  11      483.56      511.85     14.13 o
  -4   8  11      859.57      826.52     15.98 o
  -3   8  11      251.55      263.21      9.98 o
  -2   8  11      409.67      394.64     11.90 o
   2   8  11       35.17       38.97      8.79 o
   3   8  11      537.96      537.98     17.96 o
   4   8  11      248.68      271.28     14.90 o
  -4   9  11      390.41      384.27     12.48 o
  -3   9  11      375.11      413.11     29.80 o
  -2   9  11      351.19      359.93     19.87 o
   3   9  11      197.79      213.97     13.37 o
  -3  -9  12       43.91       62.24     14.52 o
  -2  -9  12       47.10       54.21      8.32 o
  -1  -9  12       81.98       92.17      9.98 o
   0  -9  12       92.70      106.54      7.97 o
   1  -9  12      130.05      149.12      8.81 o
   2  -9  12      210.72      217.20      9.97 o
   3  -9  12       87.88      128.41      7.51 o
  -4  -8  12      112.40      125.95     10.08 o
  -3  -8  12       24.90       22.68      6.23 o
  -2  -8  12       44.68       71.89      7.96 o
  -1  -8  12       66.63       72.31      7.61 o
   0  -8  12      543.20      543.84     13.50 o
   1  -8  12      337.11      323.92      8.24 o
   2  -8  12      166.84      169.10      7.09 o
   3  -8  12       70.30       74.42      6.38 o
   4  -8  12       41.98       42.34      7.13 o
   5  -8  12       38.33       64.29      7.95 o
  -5  -7  12      799.80      772.62     19.82 o
  -4  -7  12      122.00      115.79      7.43 o
  -3  -7  12        4.08        4.56      5.29 o
  -2  -7  12      691.16      680.31     14.07 o
  -1  -7  12       52.37       51.13      5.20 o
   0  -7  12       36.47       49.54      7.87 o
   1  -7  12      503.49      490.48      8.85 o
   2  -7  12     1143.81     1050.78     13.04 o
   3  -7  12      300.60      277.19      7.86 o
   4  -7  12      141.74      151.87      7.98 o
   5  -7  12       13.83       20.22      7.02 o
   6  -7  12       11.26       22.06      7.95 o
  -6  -6  12      133.36      130.34     12.51 o
  -5  -6  12      505.52      509.37     14.11 o
  -4  -6  12     1391.05     1354.01     20.49 o
  -3  -6  12     1077.49     1038.32     16.96 o
  -2  -6  12       45.14       47.79      5.08 o
  -1  -6  12      164.69      172.31      6.52 o
   0  -6  12      641.02      630.76     12.86 o
   1  -6  12      312.83      312.33      7.12 o
   2  -6  12      843.17      845.31     11.06 o
   3  -6  12      830.75      799.73     11.15 o
   4  -6  12      588.21      561.42     12.63 o
   5  -6  12       12.27       15.34      6.41 o
   6  -6  12       16.40       12.46      7.18 o
  -7  -5  12      208.07      229.41     14.95 o
  -6  -5  12      552.16      536.63     14.90 o
  -5  -5  12      105.48      106.75      7.24 o
  -4  -5  12      905.32      894.78     13.22 o
  -3  -5  12     1061.53     1048.90     16.34 o
  -2  -5  12        3.47       15.25      3.97 o
  -1  -5  12       45.74       59.08      4.38 o
   0  -5  12      592.82      560.80      9.05 o
   1  -5  12      365.72      341.40      7.46 o
   2  -5  12      376.89      385.58      7.35 o
   3  -5  12      808.57      783.03     10.53 o
   4  -5  12       25.33       41.19      5.71 o
   5  -5  12     1189.76     1147.17     15.80 o
   6  -5  12      170.45      158.38      8.60 o
   7  -5  12       37.65       41.48      8.10 o
  -7  -4  12       83.51       97.92     21.10 o
  -6  -4  12       28.24       64.94      7.11 o
  -5  -4  12     1399.18     1356.70     17.13 o
  -4  -4  12     1302.86     1304.02     15.91 o
  -3  -4  12      177.71      195.62      8.13 o
  -2  -4  12      530.01      518.12      8.80 o
  -1  -4  12      159.04      137.96      5.44 o
   0  -4  12      217.22      247.98      6.21 o
   1  -4  12        2.89        5.76      3.01 o
   2  -4  12       56.03       59.62      3.88 o
   3  -4  12      154.01      163.33      5.90 o
   4  -4  12     3495.34     3526.52     36.33 o
   5  -4  12      952.54      992.02     24.05 o
   6  -4  12      125.42      135.74      6.88 o
   7  -4  12        0.68        7.04      7.49 o
  -8  -3  12        9.46       14.20     13.56 o
  -7  -3  12        3.22       30.52      7.23 o
  -6  -3  12      208.89      212.97      7.81 o
  -5  -3  12      827.18      822.55     11.62 o
  -4  -3  12     1049.43     1003.04     11.62 o
  -3  -3  12      193.92      192.85      6.36 o
  -2  -3  12      117.61      125.83      4.43 o
  -1  -3  12      824.15      845.55      8.86 o
   0  -3  12      132.13      168.83      4.33 o
   1  -3  12        1.16        8.78      2.23 o
   2  -3  12       23.56       36.11      2.78 o
   3  -3  12      639.81      613.15      7.52 o
   4  -3  12      688.45      776.69     11.66 o
   5  -3  12     2287.75     2301.17     20.46 o
   6  -3  12      285.05      292.17      8.58 o
   7  -3  12        9.33       27.16     10.39 o
  -8  -2  12       35.55       65.01      9.98 o
  -7  -2  12       16.02       16.49      9.89 o
  -6  -2  12      260.74      267.02      7.97 o
  -5  -2  12     1681.06     1659.99     16.34 o
  -4  -2  12      512.03      465.69      8.05 o
  -3  -2  12       68.59       76.58      4.26 o
  -2  -2  12      384.78      400.11      4.85 o
  -1  -2  12     1450.72     1477.40     10.25 o
   0  -2  12      137.06      133.86      3.05 o
   1  -2  12      466.57      513.03      6.98 o
   2  -2  12     1184.95     1111.35     10.01 o
   3  -2  12     3072.45     2991.53     20.06 o
   4  -2  12      848.66      830.60      8.74 o
   5  -2  12      249.91      254.45      5.72 o
   6  -2  12       29.45       52.66      6.28 o
   7  -2  12      231.40      226.28      9.35 o
   8  -2  12        0.78       21.67     10.20 o
  -8  -1  12       91.42       94.91     10.20 o
  -7  -1  12       24.17       36.41      8.22 o
  -6  -1  12       19.92       12.05      5.92 o
  -5  -1  12      651.35      668.27     11.81 o
  -4  -1  12     1266.70     1273.19     13.04 o
  -3  -1  12      806.21      779.13      9.18 o
  -2  -1  12     3270.70     3249.44     21.55 o
  -1  -1  12      125.22      148.63      3.30 o
   0  -1  12      653.75      711.14      6.27 o
   1  -1  12      447.76      509.58      5.11 o
   2  -1  12      815.02      824.62      6.86 o
   3  -1  12     2506.38     2436.51     15.67 o
   4  -1  12     1524.64     1515.42     12.32 o
   5  -1  12      608.95      597.62      9.68 o
   6  -1  12       41.97       50.34      6.43 o
   7  -1  12       12.17       28.52      7.15 o
   8  -1  12        3.04       -1.30     12.23 o
  -8   0  12      201.37      191.70      9.72 o
  -7   0  12       70.18       63.85      7.39 o
  -6   0  12      109.08      138.19      7.42 o
  -5   0  12      738.23      748.99     11.94 o
  -4   0  12        4.21       16.78      4.21 o
  -3   0  12      647.52      605.44      8.01 o
  -2   0  12     6605.58     6584.36     40.05 o
  -1   0  12      524.62      561.41     10.48 o
   0   0  12      215.25      263.64      3.71 o
   1   0  12      343.60      394.14      4.23 o
   2   0  12       53.09       67.59      2.40 o
   3   0  12      312.88      303.28      4.69 o
   4   0  12      988.87      977.43     10.38 o
   5   0  12      633.86      639.01     11.76 o
   6   0  12      602.05      613.09     11.96 o
   7   0  12      496.89      486.78     19.10 o
   8   0  12       83.06       96.67     13.76 o
  -8   1  12      109.31      109.73      8.64 o
  -7   1  12      225.19      262.45      9.55 o
  -6   1  12       66.44       78.40      6.66 o
  -5   1  12      338.18      339.95      7.58 o
  -4   1  12      269.11      281.25      6.58 o
  -3   1  12      573.69      577.75      7.80 o
  -2   1  12     1584.19     1491.11     11.66 o
  -1   1  12      823.41      754.40      7.04 o
   0   1  12      691.32      710.97      7.85 o
   1   1  12     1078.94     1063.97      8.49 o
   2   1  12     1181.75     1263.97      8.86 o
   3   1  12      278.45      278.40      4.40 o
   4   1  12     1225.15     1194.16     14.40 o
   5   1  12     1777.78     1687.99     17.02 o
   6   1  12      691.90      674.39     21.01 o
   7   1  12      845.09      757.68     23.69 o
   8   1  12       62.00       55.40     14.14 o
  -8   2  12       34.71       42.83      7.40 o
  -7   2  12      173.78      163.33     11.47 o
  -6   2  12        4.84       27.04      6.08 o
  -5   2  12      773.15      771.21     11.14 o
  -4   2  12       45.33       76.84      4.33 o
  -3   2  12     1290.03     1311.87     12.25 o
  -2   2  12      818.03      768.47      8.13 o
  -1   2  12     1013.55      987.37      8.17 o
   0   2  12      391.75      395.11      5.43 o
   1   2  12     1842.25     1900.89     15.46 o
   2   2  12        1.25        1.41      2.55 o
   3   2  12      169.55      173.59      7.13 o
   4   2  12       81.93       85.29      6.47 o
   5   2  12     1306.80     1281.84     20.60 o
   6   2  12     1832.87     1697.17     26.14 o
   7   2  12      398.33      387.44     19.10 o
  -8   3  12      158.93      132.14     26.37 o
  -7   3  12       59.97       93.05     26.35 o
  -6   3  12     1470.32     1412.61     18.75 o
  -5   3  12      178.73      246.14      8.84 o
  -4   3  12     1576.33     1607.98     35.63 o
  -3   3  12       28.06       27.53      4.22 o
  -2   3  12      598.06      550.79      8.50 o
  -1   3  12      996.74      882.43     23.50 o
   0   3  12     4576.21     4606.59     40.70 o
   1   3  12       48.56       53.11      3.25 o
   2   3  12        0.98        8.26      4.78 o
   3   3  12       74.60       90.04      6.30 o
   4   3  12       57.61       68.45     10.51 o
   5   3  12      355.53      366.12     12.99 o
   6   3  12      451.14      449.31     13.63 o
   7   3  12      504.61      463.47     21.01 o
  -8   4  12      321.36      304.42     15.00 o
  -7   4  12      690.38      648.97     14.27 o
  -6   4  12       43.19       61.81      7.58 o
  -5   4  12       28.35       47.43      8.62 o
  -4   4  12       51.94       67.89      5.98 o
  -3   4  12      411.14      394.13      8.63 o
  -2   4  12     2152.13     2064.05     19.34 o
  -1   4  12      526.24      482.96     10.77 o
   0   4  12      154.74      154.39     12.34 o
   1   4  12      114.26      135.20      6.34 o
   2   4  12       19.82       38.59      6.88 o
   3   4  12       77.38       85.21      9.17 o
   4   4  12      770.16      730.93     21.40 o
   5   4  12      604.68      606.37     21.01 o
   6   4  12      160.13      183.02     15.28 o
   7   4  12       30.05       26.75     12.61 o
  -7   5  12      291.84      280.65     11.56 o
  -6   5  12       18.26       41.50     15.17 o
  -5   5  12       16.19       53.95     13.81 o
  -4   5  12      680.88      689.47     12.00 o
  -3   5  12      321.56      326.34      8.37 o
  -2   5  12     1053.42     1004.62     14.40 o
  -1   5  12     1492.02     1424.70     19.97 o
   0   5  12      191.95      188.56      6.50 o
   1   5  12      540.04      482.19     14.52 o
   2   5  12       41.96       55.78      8.02 o
   3   5  12        1.17       -2.29      7.26 o
   4   5  12       52.56       95.14     11.08 o
   5   5  12      377.52      376.74     17.96 o
   6   5  12      426.55      416.09     20.25 o
  -7   6  12      331.79      300.18     11.99 o
  -6   6  12      277.86      261.11     10.74 o
  -5   6  12       18.38       21.66      6.96 o
  -4   6  12       19.15       20.83      8.24 o
  -3   6  12      108.58      114.58      7.40 o
  -2   6  12      337.73      340.56      9.27 o
  -1   6  12        5.43        8.33      5.22 o
   0   6  12     4773.24     4433.36     67.63 o
   1   6  12     3975.31     3756.69     58.84 o
   2   6  12      128.18      132.97     10.70 o
   3   6  12      147.85      136.41     11.46 o
   4   6  12       88.31      117.30     12.23 o
   5   6  12       86.70       92.85     12.61 o
   6   6  12       35.54       36.30     12.99 o
  -6   7  12      449.39      423.72     19.10 o
  -5   7  12      248.14      293.08     11.99 o
  -4   7  12       32.76       47.74      7.68 o
  -3   7  12      185.25      177.08     10.31 o
  -2   7  12       26.79       41.73      5.90 o
  -1   7  12      967.56      967.55     24.45 o
   0   7  12     1019.88     1004.51     22.16 o
   1   7  12     1993.01     1932.98     35.15 o
   2   7  12      518.72      499.39     16.43 o
   3   7  12      139.18      152.45     12.23 o
   4   7  12       40.63       38.97     10.70 o
   5   7  12      295.08      274.34     16.81 o
  -5   8  12      101.10      132.37     10.29 o
  -4   8  12       88.85      125.52     15.98 o
  -3   8  12        2.46        6.02      8.40 o
  -2   8  12       96.61      110.45      8.90 o
  -1   8  12      249.00      261.73     12.99 o
   1   8  12      236.20      242.24     12.99 o
   2   8  12      423.32      358.02     14.90 o
   3   8  12      141.89      149.78     12.23 o
   4   8  12        0.08       -4.59      9.93 o
  -4   9  12      162.21      187.20     15.58 o
  -3   9  12        0.87       -2.48      8.44 o
  -3  -9  13      407.99      383.63     12.86 o
  -2  -9  13      398.82      399.51     13.59 o
  -1  -9  13      625.97      583.88     15.06 o
   0  -9  13      157.57      193.04     10.69 o
   1  -9  13        0.47       10.76      7.47 o
   2  -9  13        1.74       -0.34      5.68 o
   3  -9  13      213.27      232.56      8.82 o
  -4  -8  13        2.72       -2.40      8.21 o
  -3  -8  13      159.25      162.79      8.17 o
  -2  -8  13     1536.43     1491.67     52.73 o
  -1  -8  13      104.68      110.97      6.92 o
   0  -8  13     1088.32     1079.88     14.85 o
   1  -8  13      308.29      317.24      8.32 o
   2  -8  13      105.15      120.82      6.74 o
   3  -8  13      337.45      360.23      9.27 o
   4  -8  13      229.05      249.50      9.72 o
   5  -8  13        5.21       21.01     18.34 o
  -5  -7  13      293.37      290.60     12.69 o
  -4  -7  13       41.84       45.48      6.64 o
  -3  -7  13      275.00      281.01     11.74 o
  -2  -7  13      195.32      195.78      9.62 o
  -1  -7  13      671.89      675.34     11.33 o
   0  -7  13     1901.81     1844.60     19.77 o
   1  -7  13      240.09      244.85      7.26 o
   2  -7  13       28.97       41.45      5.14 o
   3  -7  13        0.61        9.05      5.11 o
   4  -7  13        5.69        5.19      6.14 o
   5  -7  13      125.15      160.94     10.59 o
  -6  -6  13      116.15      116.99     12.51 o
  -5  -6  13       56.67       58.74      9.04 o
  -4  -6  13       35.94       49.73      7.00 o
  -3  -6  13       40.02       48.03      6.77 o
  -2  -6  13      405.62      362.29     12.57 o
  -1  -6  13      775.24      800.95     11.72 o
   0  -6  13      192.10      195.89      6.87 o
   1  -6  13     1448.31     1401.95     14.70 o
   2  -6  13        8.20       34.54      4.57 o
   3  -6  13      190.67      193.43      6.96 o
   4  -6  13       73.60      102.78      7.89 o
   5  -6  13      135.55      153.63      8.45 o
   6  -6  13       74.27       66.11      8.06 o
  -7  -5  13      122.70      125.33     13.16 o
  -6  -5  13       45.26       69.70      9.75 o
  -5  -5  13      346.32      348.92     10.07 o
  -4  -5  13       69.99       90.31      6.44 o
  -3  -5  13      168.34      173.65     10.49 o
  -2  -5  13      835.47      812.69     11.59 o
  -1  -5  13      373.91      349.80      7.82 o
   0  -5  13     1551.73     1469.98     15.90 o
   1  -5  13      404.79      376.63      7.94 o
   2  -5  13      231.37      244.31      6.51 o
   3  -5  13      180.01      208.60      6.58 o
   4  -5  13      615.03      628.12     13.39 o
   5  -5  13      521.09      517.06     11.25 o
   6  -5  13      140.20      140.87      8.53 o
   7  -5  13      408.23      409.73     15.90 o
  -7  -4  13      271.88      280.44     15.94 o
  -6  -4  13      679.20      647.22     13.03 o
  -5  -4  13        5.50       27.68      6.09 o
  -4  -4  13      315.70      322.43      8.83 o
  -3  -4  13      791.45      767.37     13.65 o
  -2  -4  13      500.48      487.67      8.79 o
  -1  -4  13     1249.59     1187.03     13.59 o
   0  -4  13     2299.06     2128.41     20.04 o
   1  -4  13      208.12      207.89      6.11 o
   2  -4  13      158.63      179.34      5.67 o
   3  -4  13       25.58       28.82      4.13 o
   4  -4  13       85.30      120.27      6.39 o
   5  -4  13     1048.85     1070.17     12.96 o
   6  -4  13      410.95      428.84      9.35 o
   7  -4  13      136.31      140.60     12.79 o
  -7  -3  13      575.04      586.36     13.24 o
  -6  -3  13      389.39      395.38      9.22 o
  -5  -3  13      334.69      367.47      8.31 o
  -4  -3  13       56.97       51.98      4.64 o
  -3  -3  13      354.39      343.17     10.27 o
  -2  -3  13      330.84      345.31      6.32 o
  -1  -3  13      341.07      312.99      5.68 o
   0  -3  13     4576.22     4478.23     31.37 o
   1  -3  13      997.04     1026.71     11.05 o
   2  -3  13      338.81      324.90      5.45 o
   3  -3  13      245.67      267.31      5.60 o
   4  -3  13        0.08        7.18      3.71 o
   5  -3  13      144.06      200.09      6.98 o
   6  -3  13      138.29      159.22      8.09 o
   7  -3  13      163.05      168.58     12.92 o
  -8  -2  13      277.74      274.17     12.99 o
  -7  -2  13      465.73      479.27     11.74 o
  -6  -2  13      145.01      183.04      7.36 o
  -5  -2  13      515.40      610.88      9.88 o
  -4  -2  13       24.71       36.93      4.31 o
  -3  -2  13       92.50      106.91      4.12 o
  -2  -2  13       47.69       48.24      2.75 o
  -1  -2  13     1855.34     1818.06     12.27 o
   0  -2  13     4199.57     4124.54     23.92 o
   1  -2  13     3131.71     3036.61     27.78 o
   2  -2  13     1597.95     1567.78     16.26 o
   3  -2  13     1651.94     1654.58     12.85 o
   4  -2  13      544.16      573.22      7.24 o
   5  -2  13       62.39       67.64      4.17 o
   6  -2  13      312.02      313.04      9.30 o
   7  -2  13      143.47      175.17      8.93 o
  -8  -1  13      226.31      223.57     17.26 o
  -7  -1  13      333.87      319.72     10.34 o
  -6  -1  13      241.00      226.47      8.78 o
  -5  -1  13      422.32      428.17      8.49 o
  -4  -1  13      519.84      535.00      8.54 o
  -3  -1  13        4.97        8.26      3.08 o
  -2  -1  13       35.13       63.56      3.05 o
  -1  -1  13       11.42       25.53      2.82 o
   0  -1  13     3546.75     3549.42     20.93 o
   1  -1  13     3033.18     2986.16     24.92 o
   2  -1  13     1945.04     1859.23     12.36 o
   3  -1  13      612.41      620.89      6.43 o
   4  -1  13       41.55       46.04      3.36 o
   5  -1  13        0.02       12.13      5.08 o
   6  -1  13       41.45       41.14      7.26 o
   7  -1  13      265.11      244.11     16.31 o
   8  -1  13      138.57      111.19     13.76 o
  -8   0  13       92.16      117.56      9.78 o
  -7   0  13       91.20      101.49      7.89 o
  -6   0  13      541.90      562.75     11.27 o
  -5   0  13      882.02      897.41     13.02 o
  -4   0  13      275.27      273.01      6.03 o
  -3   0  13      267.11      277.39      6.13 o
  -2   0  13     2844.38     2944.12     20.04 o
  -1   0  13     3306.45     3331.33     21.72 o
   0   0  13      262.56      200.05      3.54 o
   1   0  13      353.38      342.51      4.10 o
   2   0  13     2105.31     2054.93     13.29 o
   3   0  13     1210.55     1189.99      9.16 o
   4   0  13      235.18      233.13      6.48 o
   5   0  13        0.09        0.55      4.95 o
   6   0  13       19.89       30.31      8.44 o
   7   0  13       14.33       30.95     11.46 o
   8   0  13      134.17      126.09     14.52 o
  -8   1  13        3.98       16.33     10.81 o
  -7   1  13      547.04      541.94     11.83 o
  -6   1  13      570.91      593.63     16.16 o
  -5   1  13      441.26      430.58      8.42 o
  -4   1  13      105.41      130.68      5.30 o
  -3   1  13      344.49      354.41      6.52 o
  -2   1  13       87.29      105.76      3.67 o
  -1   1  13      297.44      317.47      4.69 o
   0   1  13     3609.89     3550.11     24.03 o
   1   1  13      264.44      270.38      4.27 o
   2   1  13      655.90      628.46      8.00 o
   3   1  13       83.75       98.52      4.14 o
   4   1  13      209.83      200.07      6.67 o
   5   1  13        6.16       37.68      5.16 o
   6   1  13      102.12       91.70     12.23 o
   7   1  13       17.78       30.95     11.84 o
  -8   2  13       18.30        6.37     14.39 o
  -7   2  13       16.54       31.06     10.29 o
  -6   2  13     2676.76     2630.93     50.52 o
  -5   2  13      633.78      636.12      9.57 o
  -4   2  13      955.68      927.14     16.18 o
  -3   2  13      742.01      793.65      9.14 o
  -2   2  13      732.42      812.72      8.59 o
  -1   2  13      595.81      609.95      6.20 o
   0   2  13     1106.50     1173.73     12.35 o
   1   2  13      274.15      264.08      4.49 o
   2   2  13     1498.95     1510.93     12.94 o
   3   2  13      988.24      984.33     11.95 o
   4   2  13      571.22      528.62     12.12 o
   5   2  13      226.71      217.81      9.84 o
   6   2  13        4.74       31.70      7.55 o
   7   2  13      188.12      217.79     16.81 o
  -8   3  13       55.80       65.46     18.58 o
  -7   3  13      731.82      674.51     17.10 o
  -6   3  13       62.90       88.04      9.32 o
  -5   3  13     3147.75     3127.65     31.44 o
  -4   3  13     6180.98     6141.37     49.50 o
  -3   3  13      767.95      711.23     10.80 o
  -2   3  13       41.23       44.79      3.91 o
  -1   3  13      739.67      692.50     12.54 o
   0   3  13       64.90      106.39      5.00 o
   1   3  13      307.26      352.98      8.79 o
   2   3  13      524.14      550.86     19.87 o
   3   3  13        7.73       19.06      4.84 o
   4   3  13      536.82      528.61     16.24 o
   5   3  13      285.20      310.96     16.24 o
   6   3  13       74.29       77.55      8.65 o
   7   3  13      126.40      146.34     15.67 o
  -7   4  13      137.37      187.39     16.38 o
  -6   4  13      782.53      735.00     14.04 o
  -5   4  13      523.43      535.88     11.53 o
  -4   4  13     1431.17     1388.34     24.05 o
  -3   4  13     1126.68     1104.55     13.83 o
  -2   4  13      401.57      382.86      9.32 o
  -1   4  13        4.76        1.80      4.50 o
   0   4  13      181.57      192.78      6.44 o
   1   4  13      190.67      187.22     10.32 o
   2   4  13       10.18       21.01      6.88 o
   3   4  13      910.84      931.15     23.31 o
   4   4  13      445.17      453.16     17.58 o
   5   4  13      949.59      937.64     26.36 o
   6   4  13      136.96      118.83     14.14 o
   7   4  13      130.40      128.76     16.05 o
  -7   5  13       19.12       24.31     12.18 o
  -6   5  13       72.69       91.54      8.55 o
  -5   5  13      779.54      772.42     13.61 o
  -4   5  13     1045.97     1020.00     14.47 o
  -3   5  13      671.34      665.80     12.83 o
  -2   5  13      321.35      311.67      9.04 o
  -1   5  13      837.11      810.41     14.52 o
   0   5  13      349.09      344.91      9.68 o
   1   5  13        1.39       -0.38      6.11 o
   2   5  13      446.44      445.13     15.28 o
   3   5  13      814.77      710.30     20.25 o
   4   5  13     1423.15     1346.86     30.95 o
   5   5  13      461.65      442.08     19.10 o
   6   5  13      101.82      128.38     14.90 o
  -6   6  13       16.76       20.96     11.36 o
  -5   6  13      420.41      400.74     12.82 o
  -4   6  13      571.76      567.77     13.27 o
  -3   6  13      307.13      304.14     10.04 o
  -2   6  13     2234.39     2181.98     40.02 o
  -1   6  13       66.08       84.58      7.83 o
   0   6  13        7.91       28.27      7.26 o
   1   6  13      305.03      335.86     13.76 o
   2   6  13      995.03      896.38     22.16 o
   3   6  13       51.25       56.55      9.93 o
   4   6  13       75.46       87.50     11.84 o
   5   6  13      306.64      269.75     16.81 o
  -6   7  13       17.02       37.39      9.72 o
  -5   7  13      497.13      506.29     14.22 o
  -4   7  13      299.19      304.38     11.27 o
  -3   7  13      174.69      181.31      9.09 o
  -2   7  13       81.04       97.21      7.13 o
  -1   7  13      610.52      591.84     14.52 o
   0   7  13      162.74      165.44     11.46 o
   1   7  13       71.59       95.90      9.93 o
   2   7  13      187.02      165.83     11.84 o
   3   7  13       14.90       12.61      9.17 o
   4   7  13       78.98       82.53     12.23 o
   5   7  13      298.05      301.47     17.58 o
  -5   8  13      235.47      256.96     12.34 o
  -4   8  13       82.82       91.21      9.14 o
  -3   8  13      191.75      197.00      9.78 o
  -2   8  13      285.61      275.09     11.47 o
  -1   8  13        2.97       14.52      8.79 o
   1   8  13       20.50       27.51      8.79 o
   2   8  13       87.39      126.47     11.46 o
   3   8  13      100.80      131.06     12.61 o
   4   8  13      149.47      147.49     14.14 o
  -3   9  13      107.53      124.89     10.92 o
   2   9  13      182.67      204.80     13.76 o
  -2  -9  14        8.90       16.18      8.02 o
  -1  -9  14       77.33       91.69      9.24 o
   0  -9  14       12.46       22.69      5.91 o
   1  -9  14       38.81       51.45      6.70 o
   2  -9  14        6.81       16.61      6.20 o
   3  -9  14      728.15      703.93     12.62 o
  -4  -8  14       88.04       94.77      9.88 o
  -3  -8  14      469.54      451.56     12.02 o
  -2  -8  14      386.63      408.47     13.33 o
  -1  -8  14      258.77      236.87      8.67 o
   0  -8  14      315.57      336.70      9.42 o
   1  -8  14       32.60       43.86      6.05 o
   2  -8  14      748.93      732.35     11.89 o
   3  -8  14       84.30      101.81      7.13 o
   4  -8  14      183.37      197.53     11.53 o
  -5  -7  14      307.45      305.26     13.18 o
  -4  -7  14      636.28      585.98     12.39 o
  -3  -7  14      164.34      168.72      9.73 o
  -2  -7  14       17.27       21.76      6.74 o
  -1  -7  14      121.58      127.98      6.77 o
   0  -7  14       66.32       77.49      5.94 o
   1  -7  14      621.27      615.05     11.05 o
   2  -7  14      886.00      844.18     12.05 o
   3  -7  14      141.90      152.58      7.11 o
   4  -7  14        3.90       13.24      6.43 o
   5  -7  14      284.75      274.91     10.46 o
  -6  -6  14       46.92       48.13     10.22 o
  -5  -6  14      761.54      728.53     13.71 o
  -4  -6  14      841.04      836.47     21.27 o
  -3  -6  14      814.03      805.78     15.68 o
  -2  -6  14       45.49       73.23      5.97 o
  -1  -6  14      224.25      237.40      7.66 o
   0  -6  14      218.22      217.28      7.37 o
   1  -6  14        1.76        9.44      4.34 o
   2  -6  14      153.81      165.03      6.43 o
   3  -6  14      624.97      591.32     10.10 o
   4  -6  14      189.53      197.85      8.51 o
   5  -6  14     1107.03     1047.03     15.97 o
   6  -6  14      209.32      231.33     10.25 o
  -6  -5  14      346.47      333.97     13.45 o
  -5  -5  14      666.44      621.29     12.48 o
  -4  -5  14      914.90      878.45     13.65 o
  -3  -5  14      831.93      815.24     20.32 o
  -2  -5  14      528.45      524.84      9.83 o
  -1  -5  14        1.04        4.38      3.83 o
   0  -5  14       42.48       53.34      4.70 o
   1  -5  14      361.10      353.79      8.84 o
   2  -5  14      659.44      646.89      9.67 o
   3  -5  14        9.58       21.08      4.52 o
   4  -5  14     1121.87     1098.05     15.12 o
   5  -5  14      963.85      959.19     15.83 o
   6  -5  14       74.69       56.98      7.59 o
  -7  -4  14        5.15       22.62      9.83 o
  -6  -4  14       74.13       60.45      7.70 o
  -5  -4  14     1016.11      950.97     23.65 o
  -4  -4  14     1451.52     1407.62     17.22 o
  -3  -4  14       88.03       85.46      8.08 o
  -2  -4  14      357.58      363.47      8.12 o
  -1  -4  14       53.40       57.27      4.33 o
   0  -4  14      824.17      832.17     11.16 o
   1  -4  14      374.24      384.04     11.99 o
   2  -4  14      488.56      464.88      8.42 o
   3  -4  14      297.22      313.82      7.24 o
   4  -4  14     1501.85     1450.06     17.01 o
   5  -4  14      848.54      863.96     11.74 o
   6  -4  14      206.14      200.08      7.82 o
   7  -4  14       14.06       18.92     20.06 o
  -7  -3  14      246.22      235.50     13.07 o
  -6  -3  14        2.92       12.56      5.74 o
  -5  -3  14      131.50      146.73      6.63 o
  -4  -3  14      155.62      161.42      6.25 o
  -3  -3  14     1170.35     1165.60     14.61 o
  -2  -3  14      280.79      260.42      5.93 o
  -1  -3  14     1659.19     1586.67     14.05 o
   0  -3  14      760.36      728.36      8.48 o
   1  -3  14       24.64       32.58      3.11 o
   2  -3  14        1.49        7.70      2.74 o
   3  -3  14       83.48       91.31      4.12 o
   4  -3  14     1015.39     1009.94     11.56 o
   5  -3  14     1781.35     1784.27     17.15 o
   6  -3  14      132.40      130.66     11.70 o
   7  -3  14      106.85      105.88     12.16 o
  -8  -2  14        4.65       11.91     17.55 o
  -7  -2  14      168.38      170.61     10.59 o
  -6  -2  14        2.21       16.35      5.65 o
  -5  -2  14      423.62      450.02      8.90 o
  -4  -2  14       33.24       46.74      4.58 o
  -3  -2  14      287.53      286.22      5.92 o
  -2  -2  14      215.63      205.36      4.44 o
  -1  -2  14     2252.65     2174.27     18.74 o
   0  -2  14      131.87      144.01      3.90 o
   1  -2  14      218.42      293.74      5.04 o
   2  -2  14      150.39      176.26      4.10 o
   3  -2  14      501.31      517.50      6.66 o
   4  -2  14      710.49      714.20      8.16 o
   5  -2  14      134.58      145.50      5.68 o
   6  -2  14       49.19       67.73      6.84 o
   7  -2  14      765.47      767.39     15.63 o
  -8  -1  14      594.64      593.54     13.52 o
  -7  -1  14       64.55       76.22     10.15 o
  -6  -1  14        5.26       14.63      6.26 o
  -5  -1  14      287.60      332.22      7.97 o
  -4  -1  14      441.72      459.91      8.23 o
  -3  -1  14      938.91      944.82     12.01 o
  -2  -1  14     2304.33     2275.07     26.27 o
  -1  -1  14      966.12     1051.52     11.41 o
   0  -1  14      196.08      200.80      3.74 o
   1  -1  14       15.10       39.47      2.31 o
   2  -1  14      152.71      199.16      3.86 o
   3  -1  14      531.92      534.24      8.11 o
   4  -1  14     1298.46     1298.42     11.32 o
   5  -1  14      382.06      394.88     11.03 o
   6  -1  14      673.40      692.24     12.89 o
   7  -1  14      193.61      186.01     16.24 o
  -8   0  14      148.92      169.38      9.75 o
  -7   0  14       30.20       40.44      7.34 o
  -6   0  14      314.85      324.79      9.58 o
  -5   0  14       21.11       35.59      5.61 o
  -4   0  14       30.56       40.82      3.91 o
  -3   0  14      183.51      203.75      5.82 o
  -2   0  14     1044.43     1060.22     11.76 o
  -1   0  14     1996.29     2020.97     14.65 o
   0   0  14      222.38      211.61      3.77 o
   1   0  14      274.64      338.46      4.20 o
   2   0  14        2.69       12.10      2.05 o
   3   0  14       48.87       72.56      2.95 o
   4   0  14      601.50      591.51      9.02 o
   5   0  14      283.71      265.16      8.69 o
   6   0  14     1071.23     1023.16     17.96 o
   7   0  14      701.62      669.04     22.16 o
  -8   1  14      197.89      186.78      9.85 o
  -7   1  14      433.40      426.12     17.81 o
  -6   1  14       32.03       34.94      6.44 o
  -5   1  14        0.08       15.86      4.63 o
  -4   1  14      178.60      184.34      6.16 o
  -3   1  14      162.19      190.05      5.55 o
  -2   1  14       72.94       87.58      3.38 o
  -1   1  14     2999.86     2927.81     19.63 o
   0   1  14     1345.27     1358.20     14.45 o
   1   1  14     2175.08     2216.52     15.24 o
   2   1  14       80.14      105.13      3.05 o
   3   1  14        0.41        5.56      3.45 o
   4   1  14       77.51       85.06      5.46 o
   5   1  14     1968.67     1903.46     22.40 o
   6   1  14      318.10      348.46     17.19 o
   7   1  14      384.25      387.44     19.10 o
  -8   2  14       24.32       10.60      7.64 o
  -7   2  14      772.01      697.80     12.74 o
  -6   2  14      744.78      783.44     12.72 o
  -5   2  14        5.02       11.55      5.24 o
  -4   2  14        9.94       22.17      4.05 o
  -3   2  14       25.47       36.30      3.60 o
  -2   2  14     2653.92     2592.86     19.79 o
  -1   2  14     2827.59     2730.10     22.55 o
   0   2  14     1296.33     1245.37     13.24 o
   1   2  14       38.06       41.46      3.37 o
   2   2  14      156.60      164.39      4.33 o
   3   2  14       57.46       60.42      4.38 o
   4   2  14     1643.58     1621.21     23.31 o
   5   2  14      408.66      415.85     12.24 o
   6   2  14      621.18      595.29     21.01 o
   7   2  14      989.54     1022.47     28.66 o
  -8   3  14      416.06      388.73     15.62 o
  -7   3  14      538.58      527.29     15.92 o
  -6   3  14      134.37      141.54      8.73 o
  -5   3  14       75.90      120.55      7.54 o
  -4   3  14       22.37       36.30      5.61 o
  -3   3  14     2659.37     2656.01     24.59 o
  -2   3  14      653.89      625.48      9.32 o
  -1   3  14      202.53      191.01      8.21 o
   0   3  14     2286.36     2238.40     22.77 o
   1   3  14     1607.59     1529.39     19.31 o
   2   3  14      573.75      562.40     13.18 o
   3   3  14      165.81      158.57      7.82 o
   4   3  14       15.98       22.88      6.04 o
   5   3  14      148.58      154.30      9.29 o
   6   3  14      251.89      225.46     11.35 o
   7   3  14      525.70      475.32     21.78 o
  -7   4  14      455.34      444.81     13.03 o
  -6   4  14      189.78      212.62     12.52 o
  -5   4  14       42.44       50.90      7.63 o
  -4   4  14        0.43        5.08      5.34 o
  -3   4  14      129.99      146.00      6.51 o
  -2   4  14      515.96      520.33     10.82 o
  -1   4  14        9.74       20.67      5.14 o
   0   4  14      936.40      893.54     14.72 o
   1   4  14     3281.24     3097.59     50.82 o
   2   4  14     3613.43     3521.70     57.70 o
   3   4  14      329.97      320.95     14.90 o
   4   4  14      220.68      228.87     14.14 o
   5   4  14       65.09       87.12     12.61 o
   6   4  14       14.85       13.37     11.08 o
  -7   5  14      381.59      359.27     12.57 o
  -6   5  14       22.91       17.26      7.81 o
  -5   5  14      171.78      203.83      9.54 o
  -4   5  14       42.66       60.59      8.34 o
  -3   5  14       96.91      116.37      7.56 o
  -2   5  14      185.26      195.29      8.21 o
  -1   5  14      212.96      193.52      8.90 o
   0   5  14     1167.30     1149.11     21.59 o
   1   5  14      619.98      557.85     16.81 o
   2   5  14      260.76      275.87     13.37 o
   3   5  14     1085.57     1016.35     25.60 o
   4   5  14       81.57      100.87     12.23 o
   5   5  14        4.61       -2.67     10.32 o
   6   5  14      468.39      441.31     21.40 o
  -6   6  14       30.50       40.44      9.63 o
  -5   6  14       35.69       45.83      8.73 o
  -4   6  14        0.80       -1.27      6.97 o
  -3   6  14      117.30      131.92      8.19 o
  -2   6  14       15.17       31.14      5.79 o
  -1   6  14      390.41      373.78     11.37 o
   0   6  14     1036.04      959.04     22.54 o
   1   6  14      715.44      727.88     19.87 o
   2   6  14      433.71      396.23     15.28 o
   3   6  14       27.08       37.06      9.55 o
   4   6  14        6.78       13.76      9.93 o
   5   6  14       81.96       89.41     13.37 o
  -6   7  14      219.44      231.44     12.69 o
  -5   7  14      759.93      742.17     16.61 o
  -4   7  14      200.45      210.54     10.59 o
  -3   7  14      349.01      375.76     15.54 o
  -2   7  14       42.17       44.81      6.52 o
  -1   7  14      646.05      615.54     18.72 o
   0   7  14      684.15      665.98     18.72 o
   1   7  14     1197.65     1150.08     25.98 o
   2   7  14      636.97      617.45     19.10 o
   3   7  14       83.98      101.25     11.84 o
   4   7  14      207.08      221.99     15.28 o
  -5   8  14      650.81      685.85     29.04 o
  -4   8  14      347.53      361.15     12.67 o
  -3   8  14      240.19      245.44     10.57 o
  -2   8  14       20.48       25.64      8.08 o
  -1   8  14      179.77      189.90     12.99 o
   0   8  14     1213.17     1142.06     25.98 o
   1   8  14      309.89      340.06     15.28 o
   2   8  14      669.20      617.84     19.87 o
   3   8  14      168.77      176.91     13.76 o
  -3   9  14      583.94      617.90     26.75 o
  -2   9  14       31.22       46.23     12.23 o
   1   9  14      103.70      116.92     12.23 o
  -2  -9  15      373.82      374.46     13.90 o
  -1  -9  15      339.84      330.83     10.48 o
   0  -9  15      666.59      677.94     11.84 o
   1  -9  15       97.38       95.59      7.16 o
   2  -9  15        5.91        9.39      6.23 o
  -4  -8  15        3.30       -4.47     16.63 o
  -3  -8  15       64.22       63.78      7.54 o
  -2  -8  15      246.70      263.38     11.95 o
  -1  -8  15      603.66      588.96     11.75 o
   0  -8  15      645.87      632.51     12.09 o
   1  -8  15      107.93      112.81      7.29 o
   2  -8  15      155.63      156.60      7.61 o
   3  -8  15        8.95       12.96      6.18 o
   4  -8  15       56.43       58.15      8.04 o
  -5  -7  15      278.20      293.02     13.18 o
  -4  -7  15       33.60       49.94      7.23 o
  -3  -7  15      160.01      166.66     10.04 o
  -2  -7  15      394.80      356.17     11.91 o
  -1  -7  15       37.07       54.44      6.10 o
   0  -7  15     1105.63     1059.94     14.67 o
   1  -7  15      441.33      443.53      9.96 o
   2  -7  15      517.10      515.85      9.99 o
   3  -7  15       61.24       64.76      6.37 o
   4  -7  15      142.73      147.32      7.83 o
   5  -7  15       54.27       79.00      8.26 o
  -6  -6  15      122.87      124.92     12.34 o
  -5  -6  15      171.83      159.92      8.96 o
  -4  -6  15      172.32      187.10      8.74 o
  -3  -6  15       35.49       42.93      7.23 o
  -2  -6  15      102.39      112.46      6.71 o
  -1  -6  15     1105.95     1058.98     14.95 o
   0  -6  15      188.51      182.13      7.24 o
   1  -6  15     1233.09     1252.70     15.47 o
   2  -6  15      417.85      431.44      8.78 o
   3  -6  15      210.42      225.77      7.67 o
   4  -6  15      179.56      189.44      8.56 o
   5  -6  15      135.63      164.50      8.90 o
   6  -6  15      298.66      282.31     10.69 o
  -6  -5  15       43.15       57.45      9.97 o
  -5  -5  15      265.68      270.58      9.87 o
  -4  -5  15       10.67       24.28      6.10 o
  -3  -5  15        1.81        3.04      5.88 o
  -2  -5  15       97.55      104.50      6.04 o
  -1  -5  15      451.84      415.67      8.86 o
   0  -5  15      976.84      953.44     12.78 o
   1  -5  15      368.02      341.80     10.32 o
   2  -5  15     1176.01     1161.83     13.32 o
   3  -5  15      238.35      243.43      7.32 o
   4  -5  15        5.22       29.76      5.93 o
   5  -5  15       84.58      112.69      7.79 o
   6  -5  15      194.52      196.98      9.36 o
  -7  -4  15      679.98      681.95     17.80 o
  -6  -4  15       61.30       73.55      8.06 o
  -5  -4  15        2.76        7.52      6.16 o
  -4  -4  15      160.89      192.95      8.08 o
  -3  -4  15      338.16      324.35     11.54 o
  -2  -4  15       66.54       97.79      5.55 o
  -1  -4  15      698.21      750.42     10.93 o
   0  -4  15      987.55      943.75     12.63 o
   1  -4  15     1483.44     1409.65     15.61 o
   2  -4  15     1681.50     1699.92     16.23 o
   3  -4  15        2.61        2.76      4.04 o
   4  -4  15       36.57       47.99      5.74 o
   5  -4  15       25.62       35.91      5.42 o
   6  -4  15      365.82      373.08      9.20 o
   7  -4  15       91.60       78.56     12.23 o
  -7  -3  15        4.66       14.27      8.11 o
  -6  -3  15      368.40      354.31      9.32 o
  -5  -3  15      951.31      957.88     12.72 o
  -4  -3  15       45.03       51.54      4.99 o
  -3  -3  15      128.27      147.38      6.38 o
  -2  -3  15      124.32      147.82      5.29 o
  -1  -3  15       45.77       51.69      3.59 o
   0  -3  15     1687.27     1642.59     14.47 o
   1  -3  15     2289.82     2230.61     18.20 o
   2  -3  15      905.71      925.54     15.45 o
   3  -3  15       20.80       32.33      3.65 o
   4  -3  15       99.58      112.38      7.88 o
   5  -3  15        4.40       22.13      4.91 o
   6  -3  15      121.64      150.86     11.56 o
   7  -3  15       38.01       36.92     11.24 o
  -7  -2  15       38.93       44.99      8.05 o
  -6  -2  15      277.61      262.69      9.87 o
  -5  -2  15      818.85      826.71     15.50 o
  -4  -2  15      409.46      406.67      6.87 o
  -3  -2  15       98.19      103.61      4.41 o
  -2  -2  15        2.82        7.11      2.57 o
  -1  -2  15       28.46       48.53      3.62 o
   0  -2  15     1355.46     1321.46     10.73 o
   1  -2  15     2267.48     2160.27     15.51 o
   2  -2  15      254.52      239.68      4.48 o
   3  -2  15     2222.82     2235.26     16.43 o
   4  -2  15        5.76       12.09      3.35 o
   5  -2  15      214.33      202.54      7.09 o
   6  -2  15      343.88      316.09     10.42 o
   7  -2  15       25.69       42.27      7.62 o
  -8  -1  15       12.84       32.94     10.47 o
  -7  -1  15      205.79      211.86      9.66 o
  -6  -1  15      413.44      404.35     10.51 o
  -5  -1  15     1622.74     1683.52     28.62 o
  -4  -1  15      206.53      210.97      6.62 o
  -3  -1  15      284.41      262.70      7.28 o
  -2  -1  15      946.33      970.95      9.53 o
  -1  -1  15     1046.65     1012.26      8.47 o
   0  -1  15     1524.78     1419.27     10.41 o
   1  -1  15      754.60      686.55      6.12 o
   2  -1  15     2435.71     2454.43     15.76 o
   3  -1  15      798.17      844.73      9.16 o
   4  -1  15      602.82      618.04      7.68 o
   5  -1  15      347.76      344.46      9.30 o
   6  -1  15        1.61        2.96      6.23 o
   7  -1  15      193.97      182.22     10.80 o
  -8   0  15       91.39      105.31      9.16 o
  -7   0  15       25.73       40.31      7.56 o
  -6   0  15      434.61      433.40     10.57 o
  -5   0  15      731.90      702.12     11.86 o
  -4   0  15     3127.34     3079.29     24.82 o
  -3   0  15     1225.12     1194.61     12.37 o
  -2   0  15      361.98      367.56      6.04 o
  -1   0  15     1047.53     1081.86      9.62 o
   0   0  15      770.53      720.16      6.66 o
   1   0  15      652.91      627.09      5.95 o
   2   0  15     1576.14     1502.68     10.83 o
   3   0  15     1038.03     1033.99      9.34 o
   4   0  15      162.85      182.49      7.69 o
   5   0  15        1.49        0.80      7.64 o
   6   0  15       14.80       20.43      7.16 o
   7   0  15       21.62       46.23     12.23 o
  -8   1  15        0.15       11.39      8.22 o
  -7   1  15      136.05      159.29      8.85 o
  -6   1  15       86.07       90.25      7.37 o
  -5   1  15     1365.64     1329.25     16.26 o
  -4   1  15     2274.31     2222.01     25.31 o
  -3   1  15     3908.64     3830.93     28.52 o
  -2   1  15     1196.80     1182.26     10.55 o
  -1   1  15       10.35       13.41      2.32 o
   0   1  15     1823.60     1766.33     13.83 o
   1   1  15        5.40       20.02      2.33 o
   2   1  15      138.73      146.25      4.20 o
   3   1  15      180.18      169.74      6.45 o
   4   1  15       13.01       15.61      4.47 o
   5   1  15      923.51      957.41     16.57 o
   6   1  15       38.32       38.59     11.46 o
   7   1  15       95.64      126.85     14.52 o
  -8   2  15        4.65        5.25      9.32 o
  -7   2  15        2.87       14.98      6.78 o
  -6   2  15      662.94      643.16     13.40 o
  -5   2  15     1351.37     1356.87     16.35 o
  -4   2  15      465.59      487.68      8.29 o
  -3   2  15      432.27      454.86      7.41 o
  -2   2  15      851.61      855.90      9.33 o
  -1   2  15      219.31      284.49      5.03 o
   0   2  15       78.07       90.63      4.21 o
   1   2  15       25.05       35.87      2.74 o
   2   2  15       38.10       40.26      4.00 o
   3   2  15       99.48      114.22      7.20 o
   4   2  15      702.60      749.57     14.95 o
   5   2  15      451.49      459.51     13.95 o
   6   2  15       36.39       52.35     12.23 o
   7   2  15      151.11      175.76     16.43 o
  -7   3  15       96.83      133.93     11.72 o
  -6   3  15       45.58       49.54      7.64 o
  -5   3  15      525.34      542.91     11.78 o
  -4   3  15      517.46      539.94     10.75 o
  -3   3  15      510.06      493.05      9.58 o
  -2   3  15      318.02      332.61      9.27 o
  -1   3  15       50.00       71.87      6.04 o
   0   3  15        0.22        8.38      3.71 o
   1   3  15        3.93        4.15      4.20 o
   2   3  15     1141.07     1177.87     17.81 o
   3   3  15      338.08      353.73     10.38 o
   4   3  15      544.54      551.53     19.68 o
   5   3  15      415.57      428.23     12.66 o
   6   3  15       38.28       38.52      8.51 o
   7   3  15       84.04      111.19     15.67 o
  -7   4  15       18.89        5.04     11.42 o
  -6   4  15      533.31      534.90     12.84 o
  -5   4  15      383.96      412.24     10.94 o
  -4   4  15      347.60      361.52      9.69 o
  -3   4  15     1605.77     1542.28     20.39 o
  -2   4  15      652.16      635.84     12.14 o
  -1   4  15       29.41       37.44      5.87 o
   0   4  15       46.03       66.20      4.90 o
   1   4  15     1236.64     1137.48     25.22 o
   2   4  15     1822.93     1674.69     33.24 o
   3   4  15     1550.58     1464.92     32.10 o
   4   4  15      128.02      133.35     12.99 o
   5   4  15      134.26      131.44     13.76 o
   6   4  15       22.30       27.13     11.84 o
  -7   5  15      133.31      147.21     13.18 o
  -6   5  15       89.29       88.35      9.21 o
  -5   5  15      651.16      663.84     15.32 o
  -4   5  15      487.71      525.22     14.37 o
  -3   5  15     1840.80     1813.87     22.98 o
  -2   5  15      386.15      388.63     10.28 o
  -1   5  15      530.48      478.07     12.08 o
   0   5  15       79.97       82.01     11.27 o
   1   5  15       67.58       81.00      9.17 o
   2   5  15      588.96      544.09     17.58 o
   3   5  15      167.48      175.38     13.37 o
   4   5  15     1032.19      993.05     27.13 o
   5   5  15      220.26      228.49     16.43 o
   6   5  15      165.03      231.55     17.58 o
  -6   6  15      152.09      158.66     11.76 o
  -5   6  15      205.59      215.92     11.51 o
  -4   6  15      102.60      118.71     10.48 o
  -3   6  15      337.79      381.67     11.40 o
  -2   6  15     1623.28     1622.69     20.77 o
  -1   6  15        4.19       19.36      6.42 o
   0   6  15       87.69      101.25     10.32 o
   1   6  15       33.38       56.55      9.17 o
   2   6  15      110.93      126.85     11.46 o
   3   6  15      159.57      179.20     13.37 o
   4   6  15      232.84      245.30     15.67 o
   5   6  15      300.85      304.52     17.96 o
  -5   7  15       14.49       39.89      9.20 o
  -4   7  15      280.74      300.56     12.58 o
  -3   7  15       53.66       72.14     16.37 o
  -2   7  15      104.94      117.42      9.52 o
  -1   7  15      384.33      402.34     16.43 o
   0   7  15      490.88      480.67     16.81 o
   1   7  15        3.67       -0.38      8.41 o
   2   7  15      126.90      124.18     12.23 o
   3   7  15       85.96       87.12     11.84 o
   4   7  15      144.67      181.49     14.90 o
  -4   8  15      162.06      198.46     15.72 o
  -3   8  15      658.52      620.91     21.40 o
  -2   8  15      105.66      115.01     12.99 o
  -1   8  15      196.92      191.43     13.76 o
   0   8  15      202.11      227.34     13.76 o
   1   8  15      295.36      296.88     15.28 o
   2   8  15       47.34       66.10     11.46 o
   3   8  15       38.14       58.46     12.23 o
  -2   9  15      590.93      605.61     21.01 o
  -1   9  15      420.32      448.19     17.96 o
  -1  -9  16       20.48       21.58      7.01 o
   0  -9  16      174.03      184.45      8.41 o
   1  -9  16      217.04      217.78      8.72 o
  -3  -8  16      780.05      794.78     17.26 o
  -2  -8  16      613.53      613.13     15.61 o
  -1  -8  16        3.28       23.66      6.38 o
   0  -8  16      178.57      190.33      8.58 o
   1  -8  16       36.71       42.38      6.13 o
   2  -8  16      210.40      224.47     10.57 o
   3  -8  16       12.72       15.72      6.49 o
   4  -8  16      370.35      337.97     10.60 o
  -4  -7  16      575.70      523.24     15.77 o
  -3  -7  16      814.23      752.55     16.58 o
  -2  -7  16        2.82        7.87      5.92 o
  -1  -7  16        0.95        2.15      5.62 o
   0  -7  16      209.36      227.25      8.40 o
   1  -7  16      149.98      176.65      7.27 o
   2  -7  16      486.20      509.27     10.12 o
   3  -7  16      147.47      160.68      7.69 o
   4  -7  16       56.25       59.30      8.89 o
   5  -7  16      168.00      176.56     16.39 o
  -5  -6  16      381.69      357.46     11.24 o
  -4  -6  16      591.50      562.53     15.80 o
  -3  -6  16     1222.80     1144.11     22.84 o
  -2  -6  16        3.61       10.14      5.36 o
  -1  -6  16      222.66      234.59      9.76 o
   0  -6  16        1.03       11.58      4.90 o
   1  -6  16        3.25       21.16      5.25 o
   2  -6  16       10.73       20.57      5.01 o
   3  -6  16      570.35      542.49     10.16 o
   4  -6  16       74.31       79.56      7.39 o
   5  -6  16      174.90      174.59      9.82 o
  -6  -5  16       19.22       18.55      7.83 o
  -5  -5  16       61.89       76.73      8.68 o
  -4  -5  16      275.97      281.18      9.50 o
  -3  -5  16      185.81      207.86      9.73 o
  -2  -5  16      623.27      610.25     11.03 o
  -1  -5  16      182.55      172.32      7.04 o
   0  -5  16      447.58      439.63      9.09 o
   1  -5  16      249.64      268.44      8.26 o
   2  -5  16      173.49      181.54      6.59 o
   3  -5  16       33.53       61.80      5.46 o
   4  -5  16     1681.25     1664.98     19.67 o
   5  -5  16      422.69      397.60     10.77 o
   6  -5  16       86.16       77.50      8.14 o
  -7  -4  16      651.40      614.49     22.69 o
  -6  -4  16      534.81      539.60     12.98 o
  -5  -4  16       39.40       38.05      7.05 o
  -4  -4  16      250.35      249.97     10.48 o
  -3  -4  16      327.68      313.69     10.53 o
  -2  -4  16      654.68      667.74     16.54 o
  -1  -4  16      991.14      954.75     12.73 o
   0  -4  16        5.24        1.61      3.86 o
   1  -4  16      113.23      132.47      5.90 o
   2  -4  16      287.61      293.22      7.60 o
   3  -4  16     1155.79     1169.43     13.38 o
   4  -4  16      943.73      941.12     13.85 o
   5  -4  16      468.88      461.97      9.30 o
   6  -4  16      424.95      418.99     10.57 o
  -7  -3  16        3.75       11.77      8.02 o
  -6  -3  16       49.89       49.43      6.67 o
  -5  -3  16        7.71       10.61      5.40 o
  -4  -3  16      376.81      361.33      9.28 o
  -3  -3  16     1718.38     1732.51     18.52 o
  -2  -3  16      247.99      238.27      6.29 o
  -1  -3  16     1234.91     1276.71     12.69 o
   0  -3  16      480.44      450.15      7.15 o
   1  -3  16      320.49      356.80      6.60 o
   2  -3  16      238.88      235.65      5.80 o
   3  -3  16      390.76      392.56      6.91 o
   4  -3  16      216.30      209.58      6.67 o
   5  -3  16     1481.13     1436.30     15.36 o
   6  -3  16      538.74      608.49     17.08 o
   7  -3  16      456.69      430.64     16.78 o
  -7  -2  16      165.88      187.72     19.39 o
  -6  -2  16       21.21       14.20      6.80 o
  -5  -2  16      272.26      301.05      8.29 o
  -4  -2  16        3.69       11.04      4.04 o
  -3  -2  16      225.89      236.11      5.95 o
  -2  -2  16      452.16      432.80      6.35 o
  -1  -2  16       92.33       88.04      3.54 o
   0  -2  16     2361.59     2368.18     16.85 o
   1  -2  16      269.75      302.13      5.12 o
   2  -2  16      551.80      562.19      6.42 o
   3  -2  16       55.96       67.76      3.85 o
   4  -2  16       80.35       92.82      4.26 o
   5  -2  16       36.29       41.46      5.89 o
   6  -2  16      505.24      479.11     17.20 o
   7  -2  16      920.92      898.52     17.51 o
  -7  -1  16       41.72       45.07      7.87 o
  -6  -1  16       75.92       94.51      7.73 o
  -5  -1  16       75.26      100.23      7.28 o
  -4  -1  16      109.55      141.19      5.91 o
  -3  -1  16        4.80       10.87      4.30 o
  -2  -1  16      295.57      325.68      5.77 o
  -1  -1  16      371.89      363.02      5.19 o
   0  -1  16     1189.79     1157.18      9.25 o
   1  -1  16       27.42       44.17      2.49 o
   2  -1  16      950.96      933.52      8.71 o
   3  -1  16       94.64      117.53      4.37 o
   4  -1  16      212.51      240.52      8.33 o
   5  -1  16      509.95      497.05     10.74 o
   6  -1  16      142.55      164.52      9.57 o
   7  -1  16       72.33       59.02      9.14 o
  -7   0  16      195.34      199.42     10.81 o
  -6   0  16        1.39       16.69      8.29 o
  -5   0  16        3.37        8.04      5.68 o
  -4   0  16        2.15       20.19      5.02 o
  -3   0  16       89.18      103.64      4.83 o
  -2   0  16     1297.37     1303.18     11.58 o
  -1   0  16      777.17      762.62      8.77 o
   0   0  16     1161.93     1131.56      9.03 o
   1   0  16       39.88       92.83      2.96 o
   2   0  16       60.88       79.55      3.08 o
   3   0  16       35.15       52.87      3.81 o
   4   0  16      614.00      609.01     12.83 o
   5   0  16      129.53      130.20      8.24 o
   6   0  16      668.86      635.85     14.58 o
   7   0  16      432.11      420.30     19.10 o
  -7   1  16      530.40      517.08     13.13 o
  -6   1  16      210.52      224.27      8.97 o
  -5   1  16        3.13       13.28      5.38 o
  -4   1  16      990.21     1008.40     12.06 o
  -3   1  16     2055.65     2063.63     17.98 o
  -2   1  16      222.46      204.17      5.55 o
  -1   1  16     1963.68     1996.82     14.87 o
   0   1  16      686.45      688.48      7.57 o
   1   1  16      955.37      925.22      9.25 o
   2   1  16      185.33      185.83      5.40 o
   3   1  16      255.78      306.98      7.63 o
   4   1  16      659.75      672.64     11.33 o
   5   1  16      295.34      299.20     10.77 o
   6   1  16       92.90       98.58     12.99 o
   7   1  16      684.16      677.06     23.31 o
  -7   2  16      886.27      861.64     14.34 o
  -6   2  16      563.46      569.67     11.36 o
  -5   2  16      197.66      211.01      7.13 o
  -4   2  16      142.81      156.65      7.07 o
  -3   2  16      458.61      471.78      7.68 o
  -2   2  16      480.40      473.24      7.09 o
  -1   2  16     2094.02     2022.95     18.41 o
   0   2  16      455.51      461.08      8.31 o
   1   2  16     1233.26     1221.39     11.83 o
   2   2  16     4940.46     4949.07     42.78 o
   3   2  16      645.40      630.77      9.87 o
   4   2  16        5.21       11.09      5.93 o
   5   2  16      324.52      323.15     11.73 o
   6   2  16      919.35      876.13     25.98 o
   7   2  16      191.24      206.33     17.58 o
  -7   3  16      457.57      418.84     15.38 o
  -6   3  16      254.71      241.78     10.29 o
  -5   3  16       44.68       54.58      6.97 o
  -4   3  16      217.65      241.13      8.64 o
  -3   3  16      194.40      201.28      7.56 o
  -2   3  16      203.01      209.62      8.67 o
  -1   3  16      948.54      935.33     16.07 o
   0   3  16     1489.41     1488.39     37.68 o
   1   3  16      712.18      677.94     15.86 o
   2   3  16     2166.61     2066.00     26.75 o
   3   3  16       57.13       70.98      6.74 o
   4   3  16        2.03        2.72      6.07 o
   5   3  16        6.02       -4.59      9.74 o
   6   3  16      152.31      157.04     12.61 o
  -7   4  16       34.19        8.48     12.62 o
  -6   4  16      115.22      135.19      9.60 o
  -5   4  16      201.16      208.75      9.30 o
  -4   4  16        7.64        5.38      6.97 o
  -3   4  16        1.64        5.30      6.14 o
  -2   4  16      430.81      416.62     11.22 o
  -1   4  16      166.43      165.66     15.09 o
   0   4  16       28.36       32.36      8.41 o
   1   4  16      898.13      883.01     22.16 o
   2   4  16     1803.28     1733.91     34.77 o
   3   4  16       43.30       63.43     10.32 o
   4   4  16        0.92       -7.26      9.17 o
   5   4  16        1.22       -9.93      9.93 o
   6   4  16      102.72      106.60     14.52 o
  -6   5  16        4.85       -1.34      9.11 o
  -5   5  16      344.64      366.28     17.80 o
  -4   5  16      382.61      357.43     11.90 o
  -3   5  16       33.82       56.98      9.47 o
  -2   5  16       89.97       93.63      7.02 o
  -1   5  16       22.35       29.27      6.31 o
   0   5  16      705.09      686.99     19.49 o
   1   5  16     1164.95     1153.52     26.36 o
   2   5  16      100.28      139.46     11.84 o
   3   5  16     1123.97     1026.67     26.36 o
   4   5  16      155.90      182.64     14.90 o
   5   5  16      107.72      112.72     14.14 o
  -6   6  16      106.67      121.12     11.46 o
  -5   6  16      161.82      177.02     11.20 o
  -4   6  16       20.16       31.50      8.08 o
  -3   6  16      570.66      572.15     13.35 o
  -2   6  16      574.83      565.93     14.33 o
  -1   6  16      462.87      474.43     12.89 o
   0   6  16      465.76      445.13     16.43 o
   1   6  16      692.33      675.15     20.25 o
   2   6  16      732.62      656.81     20.25 o
   3   6  16      146.56      163.15     13.76 o
   4   6  16      142.69      144.43     14.52 o
   5   6  16       42.90       72.98     12.99 o
  -5   7  16      106.51      115.02     10.83 o
  -4   7  16      648.40      627.46     15.19 o
  -3   7  16        7.99        8.63      8.32 o
  -2   7  16      109.50      112.56      9.79 o
  -1   7  16      157.08      161.62     13.37 o
   0   7  16      540.21      508.18     17.96 o
   1   7  16      715.35      688.14     21.01 o
   2   7  16      257.50      272.81     14.90 o
   3   7  16        6.88        1.15      9.93 o
   4   7  16       95.24      111.57     14.14 o
  -4   8  16      256.14      292.18     17.98 o
  -3   8  16      175.29      174.49     12.18 o
  -2   8  16       75.09       96.29     13.37 o
  -1   8  16       19.52       22.93     10.70 o
   0   8  16      526.29      515.44     18.34 o
   1   8  16       47.24       58.46     11.08 o
   2   8  16      437.96      434.82     18.34 o
   3   8  16       28.27       18.72     11.08 o
  -1   9  16        4.94       14.90     11.08 o
   0   9  16        3.38       -2.67     10.32 o
   0  -9  17      141.99      170.47     15.56 o
  -3  -8  17       11.44       11.93      8.62 o
  -2  -8  17       30.42       32.10      8.67 o
  -1  -8  17     1095.07     1082.41     16.29 o
   0  -8  17      286.11      270.34     10.20 o
   1  -8  17       29.29       36.54      6.26 o
   2  -8  17      375.95      363.31     10.56 o
   3  -8  17       22.50       24.09      8.75 o
  -4  -7  17       10.52        5.40      7.16 o
  -3  -7  17       46.15       47.68      8.57 o
  -2  -7  17      672.79      630.09     12.52 o
  -1  -7  17      101.95      111.07      8.27 o
   0  -7  17      498.82      483.70     10.94 o
   1  -7  17      657.89      648.25     13.58 o
   2  -7  17      819.63      810.64     13.55 o
   3  -7  17      142.97      173.74      8.09 o
   4  -7  17        0.09       -1.37      6.43 o
  -5  -6  17      109.11      121.48      9.03 o
  -4  -6  17       57.01       57.35      7.46 o
  -3  -6  17        4.28       10.90      7.26 o
  -2  -6  17      257.56      247.19      8.81 o
  -1  -6  17      752.04      716.65     12.27 o
   0  -6  17       88.44       92.29      6.57 o
   1  -6  17     2177.23     2127.21     21.58 o
   2  -6  17     1298.35     1276.57     16.42 o
   3  -6  17      636.23      624.59     10.99 o
   4  -6  17      138.27      150.36      8.59 o
   5  -6  17        6.22       10.81      7.32 o
  -6  -5  17        7.60       -3.56      7.75 o
  -5  -5  17      524.14      488.96     12.20 o
  -4  -5  17      459.17      435.30     11.03 o
  -3  -5  17       16.36       21.76      6.95 o
  -2  -5  17       82.25       80.78      8.82 o
  -1  -5  17      251.20      235.65      7.91 o
   0  -5  17      125.23      122.06      8.05 o
   1  -5  17     1301.49     1295.45     17.92 o
   2  -5  17     1865.42     1881.30     20.21 o
   3  -5  17       20.26       25.78      5.24 o
   4  -5  17      403.52      423.07     10.52 o
   5  -5  17       26.07       41.39      7.23 o
   6  -5  17      175.29      171.41     10.74 o
  -6  -4  17      602.89      533.48     13.51 o
  -5  -4  17       23.08       13.22      6.83 o
  -4  -4  17      138.65      155.25     11.14 o
  -3  -4  17      314.11      302.87     10.63 o
  -2  -4  17       68.99       82.41      5.79 o
  -1  -4  17       13.62       25.66      4.57 o
   0  -4  17      567.26      547.79      9.75 o
   1  -4  17      133.36      138.04      6.19 o
   2  -4  17      241.05      226.62      7.31 o
   3  -4  17      938.81      955.29     12.21 o
   4  -4  17      200.45      217.62      7.34 o
   5  -4  17       79.34       78.87      6.27 o
   6  -4  17       19.34       54.00     33.43 o
  -7  -3  17       85.29       91.76      9.23 o
  -6  -3  17       49.98       53.41      6.85 o
  -5  -3  17      697.26      709.88     11.55 o
  -4  -3  17      172.65      166.94      7.82 o
  -3  -3  17       23.40       39.67      5.12 o
  -2  -3  17       32.88       53.62      4.41 o
  -1  -3  17        0.75        5.71      3.33 o
   0  -3  17      278.69      284.34      6.31 o
   1  -3  17      968.45      909.87     10.43 o
   2  -3  17      621.70      581.81      7.86 o
   3  -3  17       63.71       74.18      4.72 o
   4  -3  17      502.40      519.68      9.01 o
   5  -3  17       63.00       91.04      7.22 o
   6  -3  17      265.20      267.42     32.10 o
   7  -3  17      133.84      132.52     13.95 o
  -7  -2  17      131.13      145.75      9.42 o
  -6  -2  17       11.55        9.20      6.96 o
  -5  -2  17      526.45      513.06      8.36 o
  -4  -2  17      916.80      908.23     11.10 o
  -3  -2  17      716.24      699.40      9.24 o
  -2  -2  17      506.65      575.80      7.36 o
  -1  -2  17      436.32      453.12      6.37 o
   0  -2  17      167.78      175.65      4.48 o
   1  -2  17     1421.46     1391.35     11.65 o
   2  -2  17     1461.19     1443.10     11.30 o
   3  -2  17      372.48      371.69      6.25 o
   4  -2  17        3.45        1.13      3.70 o
   5  -2  17       33.23       37.75      6.25 o
   6  -2  17      101.73      128.66      9.00 o
   7  -2  17      110.07      123.52     10.89 o
  -7  -1  17       34.04       31.57      9.65 o
  -6  -1  17      192.38      208.34      9.33 o
  -5  -1  17     1118.12     1156.03     15.86 o
  -4  -1  17     1441.16     1449.06     17.15 o
  -3  -1  17     3972.19     3988.43     46.16 o
  -2  -1  17     1024.35      972.25      9.67 o
  -1  -1  17      126.37      143.44      4.49 o
   0  -1  17      952.93      895.19      8.09 o
   1  -1  17     1777.21     1723.25     12.43 o
   2  -1  17      721.39      718.14      7.65 o
   3  -1  17       82.18       85.48      4.19 o
   4  -1  17      483.26      466.82     10.00 o
   5  -1  17        1.81        9.66      6.34 o
   6  -1  17       18.69       16.14      7.51 o
   7  -1  17        7.89        5.91      8.63 o
  -7   0  17        0.89       -7.33      7.33 o
  -6   0  17      592.36      569.22     12.05 o
  -5   0  17      838.71      835.84     13.38 o
  -4   0  17     1438.53     1465.03     17.11 o
  -3   0  17     2307.26     2300.16     19.69 o
  -2   0  17     1233.16     1229.92     11.42 o
  -1   0  17      450.72      463.69      5.94 o
   0   0  17      142.20      137.00      3.88 o
   1   0  17      202.10      216.85      4.58 o
   2   0  17       23.52       48.31      3.22 o
   3   0  17       61.64       65.57      4.88 o
   4   0  17      426.79      442.71     11.48 o
   5   0  17      109.14      124.96      8.51 o
   6   0  17       73.92       87.93     12.42 o
   7   0  17       98.00      106.22     13.76 o
  -7   1  17       87.27       89.10      8.38 o
  -6   1  17      286.90      295.43     11.50 o
  -5   1  17      467.85      471.56     10.45 o
  -4   1  17      163.18      183.39      6.63 o
  -3   1  17      775.68      801.86     10.25 o
  -2   1  17      156.04      175.79      5.60 o
  -1   1  17      537.01      582.64      8.67 o
   0   1  17       10.47       27.87      3.36 o
   1   1  17      476.23      482.72      6.84 o
   2   1  17       95.97      110.22      4.43 o
   3   1  17      423.12      424.94      8.84 o
   4   1  17      918.65      916.06     13.44 o
   5   1  17      473.90      461.74     13.18 o
   6   1  17      152.88      153.22     14.52 o
   7   1  17        0.08       14.14     12.99 o
  -7   2  17       35.50       47.52      8.29 o
  -6   2  17       85.53       93.69      7.37 o
  -5   2  17      709.89      726.49     10.76 o
  -4   2  17      522.64      529.11      8.85 o
  -3   2  17      130.84      138.49      5.52 o
  -2   2  17      570.55      579.31      9.26 o
  -1   2  17      626.07      666.76      9.37 o
   0   2  17      794.79      789.13     10.62 o
   1   2  17      846.93      816.57      9.44 o
   2   2  17     1247.47     1277.41     14.81 o
   3   2  17      915.56      897.43     12.23 o
   4   2  17     1160.67     1129.02     19.52 o
   5   2  17      181.76      172.24      9.99 o
   6   2  17       81.72       95.90     14.14 o
  -7   3  17      771.63      740.61     18.40 o
  -6   3  17      127.51      142.07     10.97 o
  -5   3  17       84.45      103.15      7.88 o
  -4   3  17      459.20      451.50     11.31 o
  -3   3  17      890.28      900.25     15.58 o
  -2   3  17      821.69      798.71     13.84 o
  -1   3  17      791.37      783.05     14.99 o
   0   3  17        2.03        9.16      4.33 o
   1   3  17       55.58       71.83      9.17 o
   2   3  17      345.35      347.10     15.47 o
   3   3  17      725.85      725.42     14.83 o
   4   3  17      655.00      671.63     15.22 o
   5   3  17       89.94      102.45     16.24 o
   6   3  17      251.57      257.15     17.96 o
  -7   4  17       13.60       17.79     18.51 o
  -6   4  17      160.38      165.19      9.94 o
  -5   4  17      248.87      251.18     11.59 o
  -4   4  17      182.35      210.59     10.29 o
  -3   4  17      680.01      708.68     14.12 o
  -2   4  17      414.41      426.27     12.91 o
  -1   4  17      211.60      239.80      9.95 o
   0   4  17        5.93       13.18      5.40 o
   1   4  17       85.59      124.56     10.70 o
   2   4  17       42.80       63.43      9.93 o
   3   4  17     1837.46     1807.28     37.83 o
   4   4  17       93.83      118.07     13.37 o
   5   4  17       55.27       59.22     12.23 o
   6   4  17       65.51       53.87     13.37 o
  -6   5  17        8.80        7.95     13.17 o
  -5   5  17      538.46      557.21     15.09 o
  -4   5  17      157.37      197.85     10.42 o
  -3   5  17     1038.49     1049.08     17.32 o
  -2   5  17      223.34      237.12      9.49 o
  -1   5  17      354.74      350.40     11.58 o
   0   5  17      156.91      137.17     11.46 o
   1   5  17       38.60       52.35      9.55 o
   2   5  17      664.83      603.70     19.87 o
   3   5  17      115.10      136.41     12.99 o
   4   5  17      543.53      541.04     21.01 o
   5   5  17       69.35       81.00     13.76 o
  -6   6  17       22.70       30.38     10.40 o
  -5   6  17      130.71      117.93     10.80 o
  -4   6  17      260.49      247.80     11.38 o
  -3   6  17      591.88      583.10     13.69 o
  -2   6  17      706.98      700.39     21.34 o
  -1   6  17     1028.37     1011.00     25.60 o
   0   6  17      295.66      283.89     14.52 o
   1   6  17        3.21        8.02      8.79 o
   2   6  17        1.24        1.53      9.17 o
   3   6  17       59.52       77.56     11.84 o
   4   6  17       84.59       98.58     13.37 o
  -5   7  17        6.24        0.58      9.27 o
  -4   7  17       66.66       84.48     11.63 o
  -3   7  17      412.25      382.59     13.18 o
  -2   7  17      471.93      462.60     14.47 o
  -1   7  17      557.96      517.35     19.10 o
   0   7  17      914.17      853.58     23.31 o
   1   7  17       10.13       17.19      9.93 o
   2   7  17        2.71       -2.67      9.55 o
   3   7  17       35.67       32.10     11.46 o
   4   7  17       80.35       68.01     13.37 o
  -3   8  17      408.09      405.71     20.25 o
  -2   8  17      172.42      168.12     15.28 o
  -1   8  17      186.34      177.67     14.52 o
   0   8  17      105.84      154.36     13.76 o
   1   8  17       76.06       63.43     11.46 o
   2   8  17       98.19      107.37     13.37 o
  -2  -8  18        5.85        7.05      8.63 o
  -1  -8  18      408.07      395.53     11.17 o
   0  -8  18      125.96      135.33      8.51 o
   1  -8  18      153.96      168.35      8.08 o
   2  -8  18       12.18       15.27      6.97 o
   3  -8  18       56.31       82.59      7.80 o
  -4  -7  18      113.68      102.06      8.82 o
  -3  -7  18        5.28       -3.84      8.01 o
  -2  -7  18      262.80      263.15      9.77 o
  -1  -7  18      206.10      196.81      8.78 o
   0  -7  18       89.74      108.74      7.56 o
   1  -7  18       10.42       16.87      5.81 o
   2  -7  18        9.55       16.76      6.39 o
   3  -7  18      204.54      212.53      8.67 o
   4  -7  18      107.60      127.63      8.34 o
  -5  -6  18       34.16       41.90      8.24 o
  -4  -6  18       72.63       77.74      8.08 o
  -3  -6  18      262.41      228.13     11.17 o
  -2  -6  18      252.03      252.42      9.14 o
  -1  -6  18        6.12        8.70      5.64 o
   0  -6  18      180.89      187.07      8.05 o
   1  -6  18        0.05       18.89      5.23 o
   2  -6  18        0.72       14.91      5.78 o
   3  -6  18      293.86      289.90      8.79 o
   4  -6  18      827.36      760.55     14.01 o
   5  -6  18      102.37       82.71      8.54 o
  -6  -5  18       81.18       67.95      8.93 o
  -5  -5  18        7.94        3.04      7.18 o
  -4  -5  18       11.03       22.41      7.86 o
  -3  -5  18      553.49      526.66     13.63 o
  -2  -5  18      482.88      455.66     10.44 o
  -1  -5  18      267.99      263.89     10.59 o
   0  -5  18       49.62       49.97      5.71 o
   1  -5  18        0.70        9.92      4.57 o
   2  -5  18      302.60      310.63      8.13 o
   3  -5  18      784.69      786.55     11.86 o
   4  -5  18      188.26      190.25      8.63 o
   5  -5  18      119.40       91.49      8.04 o
   6  -5  18      473.73      477.61     27.51 o
  -6  -4  18      105.53       94.42      9.10 o
  -5  -4  18       31.75       26.79      7.41 o
  -4  -4  18      459.09      446.76     13.24 o
  -3  -4  18      172.14      209.28     11.28 o
  -2  -4  18      398.78      388.73      9.35 o
  -1  -4  18      335.80      304.11      8.28 o
   0  -4  18      242.72      227.24      7.45 o
   1  -4  18      219.97      230.61      7.47 o
   2  -4  18      220.51      220.84      6.94 o
   3  -4  18      172.30      181.06      7.44 o
   4  -4  18      836.18      824.95     11.70 o
   5  -4  18      137.21      138.68      8.37 o
   6  -4  18      183.52      193.42     13.58 o
  -7  -3  18      178.51      181.38     10.39 o
  -6  -3  18       46.62       51.34      7.86 o
  -5  -3  18        0.39       -5.46      5.46 o
  -4  -3  18       43.40       48.25      6.30 o
  -3  -3  18      827.23      829.07     12.62 o
  -2  -3  18        6.28       15.95      4.09 o
  -1  -3  18      786.37      758.75      9.91 o
   0  -3  18      570.27      560.87      8.43 o
   1  -3  18        1.86        8.75      3.56 o
   2  -3  18       88.30       87.17      4.50 o
   3  -3  18        2.18        7.50      4.09 o
   4  -3  18        7.26       20.00      5.17 o
   5  -3  18      393.00      392.35     11.02 o
   6  -3  18      619.63      610.93     17.81 o
  -7  -2  18       41.06       46.87      8.62 o
  -6  -2  18      120.39      128.40      6.84 o
  -5  -2  18       14.06       11.46      4.98 o
  -4  -2  18       55.20       68.68      7.73 o
  -3  -2  18      633.05      597.84      8.80 o
  -2  -2  18      261.78      273.10      5.75 o
  -1  -2  18      563.07      529.52      6.96 o
   0  -2  18     1649.62     1583.36     13.33 o
   1  -2  18      495.76      485.02      6.63 o
   2  -2  18       27.26       36.74      3.18 o
   3  -2  18      393.61      409.55      6.60 o
   4  -2  18        2.31       -2.32      4.93 o
   5  -2  18      117.31      121.27     12.21 o
   6  -2  18      420.47      407.59     18.15 o
  -7  -1  18        4.25        5.46      7.82 o
  -6  -1  18      330.41      332.86     13.35 o
  -5  -1  18     1078.30     1068.13     15.49 o
  -4  -1  18     1023.77     1029.08     14.43 o
  -3  -1  18     1804.10     1828.54     19.34 o
  -2  -1  18      364.38      358.98      6.40 o
  -1  -1  18      864.99      848.84      8.92 o
   0  -1  18      462.61      443.50      6.33 o
   1  -1  18      306.86      338.15      5.24 o
   2  -1  18     1164.30     1175.70     10.42 o
   3  -1  18      294.20      309.79      6.40 o
   4  -1  18        2.17        6.41      7.64 o
   5  -1  18      125.99      127.50      8.63 o
   6  -1  18      693.30      683.19     15.52 o
   7  -1  18       13.26        0.61     14.14 o
  -7   0  18      175.88      185.13      9.95 o
  -6   0  18      270.45      268.36      9.94 o
  -5   0  18      171.82      192.31      8.54 o
  -4   0  18        0.78        1.23      5.00 o
  -3   0  18       63.07       86.98      6.84 o
  -2   0  18     1832.48     1870.38     15.26 o
  -1   0  18      972.92      900.90      8.50 o
   0   0  18      366.50      342.91      5.24 o
   1   0  18      293.32      286.23      5.77 o
   2   0  18     2223.92     2247.68     18.07 o
   3   0  18     2400.26     2384.58     29.31 o
   4   0  18      243.78      236.61     20.63 o
   5   0  18       38.63       54.82      7.70 o
   6   0  18      547.75      506.84     17.58 o
   7   0  18      187.26      198.30     16.05 o
  -7   1  18      135.02      130.63      9.10 o
  -6   1  18      570.25      543.77     11.86 o
  -5   1  18        4.83       20.61      6.07 o
  -4   1  18      101.45      125.72      6.54 o
  -3   1  18        8.62       10.84      5.18 o
  -2   1  18       41.72       58.49      4.12 o
  -1   1  18     1743.41     1759.76     17.34 o
   0   1  18      402.50      386.40      7.10 o
   1   1  18      920.70      934.18      9.90 o
   2   1  18      271.18      281.38      6.15 o
   3   1  18      853.23      865.66     12.63 o
   4   1  18       71.41      106.67     12.61 o
   5   1  18      362.85      362.91     11.69 o
   6   1  18        2.34       -2.67     11.46 o
  -7   2  18      753.41      699.16     13.27 o
  -6   2  18        7.05        7.98      8.60 o
  -5   2  18      196.85      209.32      8.14 o
  -4   2  18        2.56       -1.48      4.31 o
  -3   2  18      784.18      835.26     10.36 o
  -2   2  18      346.85      308.53      7.50 o
  -1   2  18     1060.72     1004.63     11.93 o
   0   2  18       20.20       32.51      4.05 o
   1   2  18      496.24      484.73      7.43 o
   2   2  18      532.02      560.50     10.63 o
   3   2  18      230.51      251.47      8.18 o
   4   2  18      295.56      326.00     17.58 o
   5   2  18       33.90       29.80     11.08 o
   6   2  18      369.78      382.47     19.49 o
  -7   3  18        4.12       24.88     10.52 o
  -6   3  18     1225.91     1197.72     21.48 o
  -5   3  18       36.36       34.28      7.10 o
  -4   3  18       33.01       42.18      7.80 o
  -3   3  18        5.02        6.08      6.23 o
  -2   3  18       39.01       40.17      6.92 o
  -1   3  18       74.42       73.41      7.02 o
   0   3  18     2372.88     2374.44     29.66 o
   1   3  18      640.77      632.74     19.49 o
   2   3  18      603.60      595.15     13.21 o
   3   3  18      299.49      320.07     10.80 o
   4   3  18       94.04      126.26      9.02 o
   5   3  18       86.97       93.49     17.77 o
   6   3  18       51.06       69.54     14.52 o
  -6   4  18      288.78      292.38     14.52 o
  -5   4  18      214.61      228.43     13.23 o
  -4   4  18       82.37       92.06     13.97 o
  -3   4  18      564.93      581.98     13.36 o
  -2   4  18       38.36       48.81     11.50 o
  -1   4  18        3.21        1.35      5.93 o
   0   4  18      210.48      210.99     16.62 o
   1   4  18      930.32      884.15     23.31 o
   2   4  18     1894.96     1800.02     37.06 o
   3   4  18      932.51      886.06     25.22 o
   4   4  18       63.29       73.74     12.23 o
   5   4  18        6.99        8.41     11.46 o
  -6   5  18       30.47       18.30     10.26 o
  -5   5  18      322.34      344.81     13.22 o
  -4   5  18      208.21      232.26     11.44 o
  -3   5  18      618.06      603.33     13.88 o
  -2   5  18      926.68      863.64     22.94 o
  -1   5  18      642.26      644.92     17.96 o
   0   5  18       42.12       40.88      9.55 o
   1   5  18      531.91      511.62     18.34 o
   2   5  18      880.55      799.33     23.31 o
   3   5  18      446.93      387.82     17.58 o
   4   5  18       26.84       42.41     11.84 o
   5   5  18        0.29       -7.26     11.46 o
  -5   6  18      120.93      121.38     11.02 o
  -4   6  18      153.21      168.29     10.82 o
  -3   6  18      672.24      668.27     19.72 o
  -2   6  18       16.61        8.98      8.21 o
  -1   6  18        1.55       -7.26      9.17 o
   0   6  18      151.85      161.62     13.37 o
   1   6  18      771.31      745.45     22.54 o
   2   6  18      289.06      279.31     15.67 o
   3   6  18        5.50        8.79     10.32 o
   4   6  18       25.17       -1.91     11.08 o
  -4   7  18      256.12      251.55     12.23 o
  -3   7  18       60.52       61.86     10.44 o
  -2   7  18      120.86      129.52     10.72 o
  -1   7  18       80.81       96.67     12.99 o
   0   7  18       25.44       38.59     10.70 o
   1   7  18      166.87      164.30     14.14 o
   2   7  18      312.62      292.68     16.43 o
   3   7  18       82.48       89.79     13.37 o
  -3   8  18      470.24      436.76     16.21 o
  -2   8  18        8.00       17.19     12.61 o
  -1   8  18        3.66       17.96     11.46 o
   0   8  18       20.15       28.27     11.46 o
   1   8  18      202.28      196.39     14.90 o
  -2  -8  19      223.51      203.46     23.37 o
  -1  -8  19      123.67      139.89      9.98 o
   0  -8  19      119.23      110.74      8.48 o
   1  -8  19      520.01      501.95     11.09 o
   2  -8  19      406.14      389.18     10.49 o
  -3  -7  19        0.24       -8.00      8.00 o
  -2  -7  19       53.20       44.92      7.38 o
  -1  -7  19       65.44       78.83      9.15 o
   0  -7  19      626.80      620.17     13.39 o
   1  -7  19      266.97      255.45      8.80 o
   2  -7  19      527.63      500.70     11.48 o
   3  -7  19      231.56      249.07      9.97 o
   4  -7  19        0.94       11.45      7.71 o
  -5  -6  19      143.88      126.91     13.79 o
  -4  -6  19      160.70      166.65      9.52 o
  -3  -6  19       73.56       73.18      9.41 o
  -2  -6  19        3.69        7.58      6.22 o
  -1  -6  19      499.68      491.21     11.14 o
   0  -6  19        7.18        3.52      5.77 o
   1  -6  19      601.55      620.74     10.81 o
   2  -6  19      533.33      561.99     10.69 o
   3  -6  19       47.29       63.32      7.10 o
   4  -6  19      166.69      198.61      9.50 o
   5  -6  19        0.28       -8.77      8.77 o
  -5  -5  19      358.37      338.25     11.61 o
  -4  -5  19      294.65      267.53     12.30 o
  -3  -5  19      319.66      311.12     11.85 o
  -2  -5  19        3.34       11.36      5.81 o
  -1  -5  19       55.60       53.35      6.73 o
   0  -5  19      101.00       99.92      6.67 o
   1  -5  19      406.97      388.37      8.64 o
   2  -5  19      791.20      795.01     11.79 o
   3  -5  19      302.86      315.34      9.34 o
   4  -5  19      162.34      194.95     13.95 o
   5  -5  19        4.66        6.94      7.03 o
  -6  -4  19      623.74      605.16     17.26 o
  -5  -4  19        6.61        1.22      7.17 o
  -4  -4  19       96.31       95.13      9.25 o
  -3  -4  19     1357.50     1349.15     33.14 o
  -2  -4  19      313.54      335.43      9.34 o
  -1  -4  19       74.48       81.44      6.02 o
   0  -4  19       29.22       28.28      5.15 o
   1  -4  19      744.64      712.71     11.69 o
   2  -4  19      476.83      475.98      9.08 o
   3  -4  19      471.48      492.91     10.36 o
   4  -4  19      374.51      368.68      9.51 o
   5  -4  19       69.33       71.12      6.92 o
   6  -4  19       32.36       54.19     13.37 o
  -6  -3  19      157.13      156.87      9.45 o
  -5  -3  19      140.86      156.56      7.83 o
  -4  -3  19      512.46      483.49     10.96 o
  -3  -3  19     1827.48     1814.07     23.41 o
  -2  -3  19     1736.58     1706.77     16.63 o
  -1  -3  19      937.99      931.23     11.43 o
   0  -3  19       10.95        8.35      3.85 o
   1  -3  19     1115.35     1082.40     12.09 o
   2  -3  19      463.37      450.07      7.44 o
   3  -3  19      105.13      110.37      5.18 o
   4  -3  19      714.24      703.34     11.54 o
   5  -3  19       17.81       34.12      9.27 o
   6  -3  19       10.38       24.84     13.37 o
  -7  -2  19       38.66       47.35      8.83 o
  -6  -2  19      101.17      130.22      9.02 o
  -5  -2  19      185.12      177.69      7.01 o
  -4  -2  19      976.40      961.37     11.79 o
  -3  -2  19      985.05      993.42     10.62 o
  -2  -2  19     1024.73     1053.63     10.62 o
  -1  -2  19        3.85       17.30      3.24 o
   0  -2  19       10.22       21.57      3.16 o
   1  -2  19      556.32      577.51      6.84 o
   2  -2  19      299.05      297.76      5.53 o
   3  -2  19      116.57      129.31      4.79 o
   4  -2  19       32.34       39.51      7.82 o
   5  -2  19       35.52       40.30      7.44 o
   6  -2  19      119.69      150.65      9.91 o
  -7  -1  19       35.83       36.66      8.59 o
  -6  -1  19      347.06      350.38     13.51 o
  -5  -1  19      178.07      223.62      9.12 o
  -4  -1  19      999.05     1011.92     15.06 o
  -3  -1  19      511.21      555.37      8.93 o
  -2  -1  19     1609.99     1600.27     13.73 o
  -1  -1  19      801.41      828.18      8.97 o
   0  -1  19        9.01        9.71      3.01 o
   1  -1  19      788.59      798.30      8.27 o
   2  -1  19      446.88      462.54      7.22 o
   3  -1  19      252.70      263.84      7.68 o
   4  -1  19      262.00      262.10     10.38 o
   5  -1  19      147.08      164.13     12.61 o
   6  -1  19       67.37      100.01     12.80 o
  -7   0  19       18.02       20.67      8.16 o
  -6   0  19       19.60       29.93     10.86 o
  -5   0  19      714.47      722.01     12.88 o
  -4   0  19     1138.89     1163.15     16.05 o
  -3   0  19      207.31      228.07      8.34 o
  -2   0  19      560.38      603.10      9.96 o
  -1   0  19        1.93       14.78      3.25 o
   0   0  19       15.63       29.59      3.22 o
   1   0  19       75.93       82.37      4.48 o
   2   0  19      719.00      731.14     10.08 o
   3   0  19     2327.28     2368.36     29.58 o
   4   0  19     1037.29     1032.67     17.68 o
   5   0  19      500.20      472.65     13.10 o
   6   0  19       30.63       26.39      8.24 o
  -7   1  19        0.77        4.01     11.91 o
  -6   1  19       46.44       58.08      8.66 o
  -5   1  19      362.42      350.07      9.88 o
  -4   1  19      511.85      529.50     14.12 o
  -3   1  19      347.19      376.48      7.80 o
  -2   1  19     1806.25     1819.10     16.49 o
  -1   1  19     1352.76     1364.74     14.94 o
   0   1  19      164.43      166.93      5.67 o
   1   1  19      383.37      366.67      6.59 o
   2   1  19       18.82       27.83      3.84 o
   3   1  19      361.70      359.91      8.79 o
   4   1  19     3430.15     3309.84     66.29 o
   5   1  19      337.99      352.92     11.85 o
   6   1  19       30.28       25.98     12.61 o
  -7   2  19     1121.22     1073.91     16.23 o
  -6   2  19       67.78       57.17      7.15 o
  -5   2  19      271.83      278.48      9.91 o
  -4   2  19      205.18      219.56      7.02 o
  -3   2  19      702.62      725.59     11.09 o
  -2   2  19      605.99      635.75      9.98 o
  -1   2  19      898.16      980.61     12.11 o
   0   2  19       94.01      123.28      5.45 o
   1   2  19        6.14       16.61      3.52 o
   2   2  19       60.75       77.01      5.17 o
   3   2  19     1604.11     1598.40     18.18 o
   4   2  19      370.78      378.06     12.24 o
   5   2  19      390.77      375.97     17.96 o
   6   2  19      286.95      316.37     19.10 o
  -7   3  19       98.64       98.24     11.91 o
  -6   3  19       76.30      128.73     18.91 o
  -5   3  19        4.47       10.82      8.48 o
  -4   3  19     1034.05     1054.96     18.44 o
  -3   3  19      440.46      453.24     12.48 o
  -2   3  19      230.19      250.86      9.84 o
  -1   3  19      245.68      270.96     12.61 o
   0   3  19       15.62       29.93      5.80 o
   1   3  19        0.33        0.86      5.53 o
   2   3  19      255.72      264.39     10.11 o
   3   3  19       47.91       53.04      7.28 o
   4   3  19      641.70      682.33     15.88 o
   5   3  19       86.40       92.39      9.44 o
   6   3  19      134.07      157.04     16.81 o
  -6   4  19       85.36      107.09     11.37 o
  -5   4  19        0.29       -7.43      8.52 o
  -4   4  19       24.89       27.95      8.21 o
  -3   4  19      727.81      741.21     17.84 o
  -2   4  19      706.15      652.34     20.29 o
  -1   4  19      590.29      577.30     14.18 o
   0   4  19      383.01      365.28     16.05 o
   1   4  19       13.64       37.06      9.55 o
   2   4  19       20.97       34.77      9.93 o
   3   4  19      441.95      436.73     18.72 o
   4   4  19       57.52       73.74     12.99 o
   5   4  19       10.88       -7.64     11.46 o
  -6   5  19       14.03        8.58     10.20 o
  -5   5  19       37.20       49.85     12.39 o
  -4   5  19       39.37       47.77      9.55 o
  -3   5  19      748.81      754.87     15.56 o
  -2   5  19      473.81      444.16     11.94 o
  -1   5  19      900.73      865.55     30.57 o
   0   5  19       44.01       32.48      9.93 o
   1   5  19        1.53        8.41      9.55 o
   2   5  19      101.64      116.15     12.99 o
   3   5  19       71.61      102.40     12.99 o
   4   5  19       68.85       56.93     12.61 o
   5   5  19      116.08      107.37     14.90 o
  -5   6  19      217.75      233.42     12.89 o
  -4   6  19      133.31      154.65     11.04 o
  -3   6  19       93.94      133.01     15.50 o
  -2   6  19      707.07      672.29     17.96 o
  -1   6  19      503.22      497.86     19.87 o
   0   6  19       62.57       69.54     11.46 o
   1   6  19        5.53        9.93      9.93 o
   2   6  19        9.16        6.50     10.32 o
   3   6  19        3.82        5.35     10.70 o
   4   6  19        7.88        5.73     11.46 o
  -4   7  19       95.12      112.11     10.76 o
  -3   7  19       66.22       67.50     21.21 o
  -2   7  19      265.31      261.73     17.58 o
  -1   7  19      615.64      606.76     22.16 o
   0   7  19      600.28      551.35     20.63 o
   1   7  19      153.08      157.80     14.52 o
   2   7  19        0.84       12.23     11.08 o
   3   7  19        0.24       -3.44     11.46 o
  -2   8  19      466.30      491.75     21.40 o
  -1   8  19      235.40      230.02     16.81 o
   0   8  19        4.35        1.91     11.08 o
   1   8  19      313.86      273.96     16.81 o
  -1  -8  20      298.42      306.45     11.05 o
   0  -8  20        4.14       -6.97      6.97 o
   1  -8  20        9.15       17.11      6.77 o
  -3  -7  20       24.87        8.92      8.99 o
  -2  -7  20       65.29       65.47      8.14 o
  -1  -7  20      548.98      499.36     12.16 o
   0  -7  20      256.05      262.59      9.82 o
   1  -7  20        3.22        8.98      6.05 o
   2  -7  20       23.07       26.53      6.82 o
   3  -7  20      488.49      461.71     12.05 o
  -4  -6  20      143.44      140.25     11.38 o
  -3  -6  20      147.50      143.45     11.94 o
  -2  -6  20      415.56      399.17     17.32 o
  -1  -6  20       89.51       97.90      7.65 o
   0  -6  20      160.36      171.45      8.41 o
   1  -6  20       74.33       94.08      6.68 o
   2  -6  20      410.66      423.77      9.95 o
   3  -6  20      364.74      355.04     10.66 o
   4  -6  20      325.48      326.36     13.07 o
  -5  -5  20       13.66       12.16      7.95 o
  -4  -5  20        8.41       -0.85      8.16 o
  -3  -5  20      115.70      112.92      9.49 o
  -2  -5  20      325.96      318.89      9.90 o
  -1  -5  20      412.69      385.77      9.93 o
   0  -5  20        4.81        0.94      5.44 o
   1  -5  20      250.36      266.86      8.02 o
   2  -5  20       41.43       49.76      5.92 o
   3  -5  20       88.35      140.09      8.55 o
   4  -5  20       31.00       44.91      8.06 o
   5  -5  20        8.15        2.46      7.26 o
  -6  -4  20        1.50        3.04      8.01 o
  -5  -4  20      100.57      104.66      8.99 o
  -4  -4  20      475.93      457.94     19.41 o
  -3  -4  20      106.56      136.27     11.65 o
  -2  -4  20      822.62      799.31     15.39 o
  -1  -4  20      205.98      212.27      8.16 o
   0  -4  20       41.68       45.40      5.75 o
   1  -4  20      853.89      852.91     11.70 o
   2  -4  20       65.24       81.45      7.79 o
   3  -4  20      129.29      137.54      6.75 o
   4  -4  20       71.62       85.04      8.82 o
   5  -4  20       87.30      101.16      7.67 o
  -6  -3  20      191.30      193.58     10.17 o
  -5  -3  20        2.35        2.39      6.17 o
  -4  -3  20        4.53        5.51      6.51 o
  -3  -3  20     1444.02     1408.72     15.57 o
  -2  -3  20     1922.62     1889.90     18.10 o
  -1  -3  20     1265.24     1256.27     13.71 o
   0  -3  20      284.21      290.55      7.02 o
   1  -3  20       23.27       28.87      3.97 o
   2  -3  20        4.50       14.45      3.97 o
   3  -3  20      100.84      126.71      6.24 o
   4  -3  20      266.85      291.89     12.27 o
   5  -3  20      156.89      184.17     15.67 o
   6  -3  20      394.02      358.40     19.87 o
  -6  -2  20      270.22      256.66     10.58 o
  -5  -2  20       46.92       40.36      6.90 o
  -4  -2  20        0.92        8.30      4.76 o
  -3  -2  20      207.01      202.89      6.03 o
  -2  -2  20      195.54      215.00      5.89 o
  -1  -2  20     1851.14     1818.19     15.95 o
   0  -2  20     1206.02     1148.94     10.93 o
   1  -2  20      309.71      301.43      5.52 o
   2  -2  20     1060.49     1083.99      9.99 o
   3  -2  20      293.20      299.24      6.33 o
   4  -2  20     1140.71     1140.55     18.39 o
   5  -2  20       87.23       97.51     20.63 o
   6  -2  20       92.31      100.53      9.45 o
  -7  -1  20       61.84       51.78      8.95 o
  -6  -1  20      492.26      457.53     12.09 o
  -5  -1  20      248.42      235.57      9.53 o
  -4  -1  20       27.75       53.60      6.45 o
  -3  -1  20        2.47        4.13      4.25 o
  -2  -1  20     1189.72     1183.40     11.65 o
  -1  -1  20       39.27       53.18      3.84 o
   0  -1  20      693.84      653.91      7.95 o
   1  -1  20     1902.43     1884.88     15.02 o
   2  -1  20      697.93      677.01     10.95 o
   3  -1  20      627.67      650.36     14.31 o
   4  -1  20        9.11       17.76      6.85 o
   5  -1  20        7.41        6.66      7.13 o
   6  -1  20      687.87      639.16     15.49 o
  -7   0  20      257.66      236.68     11.85 o
  -6   0  20        9.74       13.95      7.45 o
  -5   0  20      392.09      393.15     10.67 o
  -4   0  20       56.01       82.13      6.60 o
  -3   0  20        7.83       33.09      5.31 o
  -2   0  20      659.73      671.61     10.67 o
  -1   0  20      407.38      390.99      7.69 o
   0   0  20      884.24      838.53     11.08 o
   1   0  20      288.35      262.80      7.42 o
   2   0  20      113.10      131.63      6.10 o
   3   0  20      117.48      154.18     14.71 o
   4   0  20       35.74       38.19      7.01 o
   5   0  20       33.20       33.83      8.11 o
   6   0  20       65.37       63.17      9.32 o
  -7   1  20      351.92      336.34     11.55 o
  -6   1  20      498.39      495.90     12.04 o
  -5   1  20      157.16      169.24      8.32 o
  -4   1  20        4.75        9.67      5.49 o
  -3   1  20       28.35       37.59      5.29 o
  -2   1  20      204.86      224.00      7.68 o
  -1   1  20      657.41      687.29     10.60 o
   0   1  20      102.19      103.74      4.99 o
   1   1  20     1537.35     1569.67     15.36 o
   2   1  20      270.00      258.16      7.84 o
   3   1  20       12.02       16.84      6.07 o
   4   1  20      795.19      809.94     15.64 o
   5   1  20       63.55       61.30      8.32 o
   6   1  20        3.88        4.20     12.23 o
  -7   2  20      482.64      472.86     24.84 o
  -6   2  20      493.70      481.77     12.79 o
  -5   2  20      269.82      260.53      8.95 o
  -4   2  20       75.97       81.57      6.49 o
  -3   2  20       57.16       70.02      9.27 o
  -2   2  20       52.84       48.60      5.11 o
  -1   2  20        8.41       31.32      4.50 o
   0   2  20      113.72      148.93      6.17 o
   1   2  20       90.87      116.39      4.91 o
   2   2  20      499.37      507.67      9.43 o
   3   2  20      790.88      832.76     12.34 o
   4   2  20      232.29      226.58     14.90 o
   5   2  20        1.62        0.76     11.08 o
   6   2  20       25.27       31.33     13.37 o
  -6   3  20      588.80      588.84     21.19 o
  -5   3  20       71.74       82.17      9.95 o
  -4   3  20        7.88       33.10      8.09 o
  -3   3  20       62.99       51.56      7.95 o
  -2   3  20      147.25      150.01      8.59 o
  -1   3  20      191.77      171.72     12.61 o
   0   3  20      292.02      297.20     13.18 o
   1   3  20      977.99      994.07     31.71 o
   2   3  20      415.72      411.33     11.97 o
   3   3  20      119.20      127.57      8.87 o
   4   3  20      115.14      122.48      9.44 o
   5   3  20        0.66       15.28     11.84 o
  -6   4  20      299.69      314.97     18.22 o
  -5   4  20      321.35      309.46     13.61 o
  -4   4  20      204.04      217.71     12.00 o
  -3   4  20      484.70      493.52     13.26 o
  -2   4  20       13.76       26.50      7.87 o
  -1   4  20       14.38       22.73      7.16 o
   0   4  20      131.86      154.36     12.99 o
   1   4  20      885.96      826.84     24.07 o
   2   4  20     1197.54     1171.48     29.80 o
   3   4  20      238.84      212.44     15.28 o
   4   4  20       33.11       10.70     11.08 o
   5   4  20      118.08      124.18     15.28 o
  -5   5  20      106.96      107.57     12.57 o
  -4   5  20      407.16      378.32     13.28 o
  -3   5  20      687.37      724.41     15.56 o
  -2   5  20      252.57      244.89     12.39 o
  -1   5  20      381.90      379.13     12.93 o
   0   5  20       89.99      110.04     12.23 o
   1   5  20      135.85      164.30     13.76 o
   2   5  20       67.74       78.71     12.23 o
   3   5  20     1450.21     1338.45     33.24 o
   4   5  20      306.92      283.89     17.96 o
  -5   6  20        6.91        4.14      9.87 o
  -4   6  20      262.12      267.45     12.66 o
  -3   6  20     1177.92     1149.19     19.53 o
  -2   6  20       12.82        9.41      8.87 o
  -1   6  20      145.93      160.48     14.90 o
   0   6  20       41.31       55.40     11.46 o
   1   6  20      174.12      171.94     14.52 o
   2   6  20      244.97      238.80     16.05 o
   3   6  20      390.57      358.40     18.72 o
  -3   7  20        3.99        7.51     10.06 o
  -2   7  20      129.08      164.68     16.43 o
  -1   7  20       47.56       66.10     13.37 o
   0   7  20       93.84      113.48     13.76 o
   1   7  20        2.14       -2.67     10.70 o
   2   7  20       87.23       89.41     14.14 o
  -2  -7  21        1.77       -1.90      7.43 o
  -1  -7  21      100.47      105.17      8.52 o
   0  -7  21      307.27      306.42     11.53 o
   1  -7  21      226.73      227.34      8.94 o
   2  -7  21       67.63       86.49      7.72 o
   3  -7  21      107.79      146.34     20.63 o
  -4  -6  21       96.18       82.49     10.77 o
  -3  -6  21       11.67        4.11      8.50 o
  -2  -6  21      119.08      136.72      8.84 o
  -1  -6  21        1.23        5.60      6.41 o
   0  -6  21       10.84        7.53      6.39 o
   1  -6  21      336.97      338.38      9.37 o
   2  -6  21      300.94      309.51      9.41 o
   3  -6  21       62.94       86.32      7.45 o
   4  -6  21      155.67      167.63     10.53 o
  -5  -5  21      198.88      206.87     10.97 o
  -4  -5  21       29.86       27.07      9.26 o
  -3  -5  21      979.42      974.54     24.78 o
  -2  -5  21      687.92      697.84     13.30 o
  -1  -5  21      809.39      813.87     13.76 o
   0  -5  21      192.86      191.88      8.55 o
   1  -5  21       58.64       73.28      7.20 o
   2  -5  21      142.33      157.83      8.07 o
   3  -5  21     1930.70     1911.30     20.15 o
   4  -5  21       63.69       85.27     12.71 o
   5  -5  21        4.39       24.84     17.58 o
  -5  -4  21       13.87        5.85      7.70 o
  -4  -4  21      570.56      555.73     15.26 o
  -3  -4  21     1086.13     1054.66     24.68 o
  -2  -4  21      816.49      819.92     13.80 o
  -1  -4  21       38.35       54.03      6.24 o
   0  -4  21        9.10       14.35      5.51 o
   1  -4  21      256.72      264.12      7.81 o
   2  -4  21      798.94      780.26     11.72 o
   3  -4  21      584.33      586.93      9.85 o
   4  -4  21       40.82       53.54      6.84 o
   5  -4  21      100.94      117.81     11.93 o
  -6  -3  21       68.87       72.67      9.71 o
  -5  -3  21      495.35      480.68     12.31 o
  -4  -3  21      706.49      676.57     17.70 o
  -3  -3  21      107.19      132.24      6.86 o
  -2  -3  21      163.08      186.34      7.12 o
  -1  -3  21       16.06       23.11      5.22 o
   0  -3  21        0.06        3.30      4.16 o
   1  -3  21       12.68       33.12      4.30 o
   2  -3  21     1097.33     1087.24     11.73 o
   3  -3  21      102.92      110.36      7.20 o
   4  -3  21      606.71      630.28     22.35 o
   5  -3  21      128.89      127.62     15.28 o
  -6  -2  21       52.95       58.92      8.70 o
  -5  -2  21       18.74       18.62      5.62 o
  -4  -2  21      946.49      959.21     15.87 o
  -3  -2  21      739.26      711.51     13.84 o
  -2  -2  21        8.75       18.82      3.85 o
  -1  -2  21      267.91      283.80      6.10 o
   0  -2  21      127.70      149.96      5.01 o
   1  -2  21      153.09      179.26      4.93 o
   2  -2  21      120.99      131.82      4.64 o
   3  -2  21     1262.46     1301.88     34.43 o
   4  -2  21      354.56      342.32     11.02 o
   5  -2  21     1339.34     1311.40     20.94 o
   6  -2  21       94.78      109.53      9.64 o
  -6  -1  21        9.36       14.15      7.98 o
  -5  -1  21      146.53      158.37      8.77 o
  -4  -1  21      161.49      175.86      7.02 o
  -3  -1  21      469.25      473.91      8.85 o
  -2  -1  21      115.50      138.92      5.73 o
  -1  -1  21      561.25      580.03      7.94 o
   0  -1  21      121.50      132.64      4.82 o
   1  -1  21       38.87       68.04      5.02 o
   2  -1  21      144.91      143.96      6.69 o
   3  -1  21      285.05      309.54      8.59 o
   4  -1  21     1163.65     1194.53     19.70 o
   5  -1  21      256.19      254.25     11.31 o
   6  -1  21      171.09      177.25     11.04 o
  -6   0  21       83.12       87.00      8.79 o
  -5   0  21        1.69        3.65      7.23 o
  -4   0  21      642.12      650.58     12.18 o
  -3   0  21      577.69      580.43     10.96 o
  -2   0  21      130.20      157.47      5.97 o
  -1   0  21       67.83       89.67      5.53 o
   0   0  21      184.66      207.82      7.12 o
   1   0  21        2.94        8.30      4.40 o
   2   0  21       42.06       52.33      5.29 o
   3   0  21      463.03      450.68     12.02 o
   4   0  21      671.95      689.84     14.85 o
   5   0  21      440.02      445.58     13.37 o
   6   0  21       89.09       95.50      9.86 o
  -6   1  21        9.00        1.70      7.37 o
  -5   1  21       16.21       10.57      6.60 o
  -4   1  21      480.98      475.64     14.93 o
  -3   1  21      387.74      409.89     11.25 o
  -2   1  21      605.93      618.79     12.31 o
  -1   1  21      826.57      869.70     15.33 o
   0   1  21        4.58        3.01      3.81 o
   1   1  21      421.13      430.14      7.99 o
   2   1  21        2.49       12.47      6.11 o
   3   1  21      726.56      723.33     14.44 o
   4   1  21      492.28      534.88     14.71 o
   5   1  21      321.14      335.27     11.97 o
   6   1  21      387.07      369.86     19.87 o
  -6   2  21       47.25       52.50      8.49 o
  -5   2  21       83.53       86.64     11.32 o
  -4   2  21      130.82      149.49     14.97 o
  -3   2  21      185.69      206.33      7.67 o
  -2   2  21     1318.93     1342.08     15.63 o
  -1   2  21     1849.78     1746.60     17.83 o
   0   2  21      433.25      421.77      7.73 o
   1   2  21       99.40      120.88      5.95 o
   2   2  21       33.53       37.22      5.10 o
   3   2  21      339.36      355.09      8.76 o
   4   2  21      480.70      491.36     19.10 o
   5   2  21      394.00      368.33     18.72 o
  -6   3  21      273.47      296.09     18.16 o
  -5   3  21       92.92      105.66     21.01 o
  -4   3  21      657.45      672.90     15.84 o
  -3   3  21      139.63      157.90     11.86 o
  -2   3  21     1041.83     1004.17     17.06 o
  -1   3  21     2160.49     2137.63     52.35 o
   0   3  21      172.59      172.04      9.93 o
   1   3  21      312.70      300.65     11.08 o
   2   3  21      129.84      152.42     14.52 o
   3   3  21       32.77       31.42      7.43 o
   4   3  21       35.26       30.80      7.97 o
   5   3  21       84.66       92.47     14.14 o
  -6   4  21      131.42      153.28     16.24 o
  -5   4  21       10.77       24.35     12.13 o
  -4   4  21       21.11       28.52      8.93 o
  -3   4  21      111.88      118.72      9.44 o
  -2   4  21      333.23      325.34     11.36 o
  -1   4  21      202.10      200.61     10.67 o
   0   4  21      465.52      421.06     17.96 o
   1   4  21      130.50      172.32     14.52 o
   2   4  21        0.70        7.64     10.32 o
   3   4  21       63.69       47.38     12.23 o
   4   4  21      178.91      166.59     16.05 o
   5   4  21        5.27        6.88     12.23 o
  -5   5  21      141.98      177.82     12.53 o
  -4   5  21       13.37       32.28      9.41 o
  -3   5  21       82.52      116.91     12.52 o
  -2   5  21       65.21       70.12      9.72 o
  -1   5  21      870.16      835.63     25.60 o
   0   5  21      211.85      209.00     14.90 o
   1   5  21       76.54       81.38     12.23 o
   2   5  21      343.32      329.36     17.96 o
   3   5  21        5.20        6.50     11.08 o
   4   5  21       17.27       20.25     12.61 o
  -4   6  21       88.06      115.02     11.09 o
  -3   6  21       24.15       24.54     11.27 o
  -2   6  21     2105.27     2060.56     31.20 o
  -1   6  21      285.00      257.15     17.58 o
   0   6  21       34.74       23.31     11.46 o
   1   6  21       54.22       57.70     12.61 o
   2   6  21       23.23       16.81     12.23 o
   3   6  21       15.60       14.90     11.84 o
  -3   7  21       15.18       16.09     26.94 o
  -2   7  21      166.55      211.68     17.58 o
  -1   7  21      263.22      233.46     17.58 o
   0   7  21      386.86      374.06     19.49 o
   1   7  21       93.81      103.55     14.52 o
  -2  -7  22       86.57       89.03      9.12 o
  -1  -7  22      349.92      354.60     14.12 o
   0  -7  22      357.65      359.18     15.06 o
   1  -7  22      150.02      162.02     10.97 o
   2  -7  22        4.99       13.82      7.03 o
  -3  -6  22      315.98      297.99     16.29 o
  -2  -6  22      878.09      816.80     17.87 o
  -1  -6  22      195.61      196.70     13.59 o
   0  -6  22      312.11      311.76     10.47 o
   1  -6  22      200.98      226.71      8.82 o
   2  -6  22      335.46      351.27      9.91 o
   3  -6  22      453.53      440.37     11.00 o
  -4  -5  22        1.53       -8.71      8.71 o
  -3  -5  22       36.39       35.17      9.08 o
  -2  -5  22     1606.38     1544.67     20.10 o
  -1  -5  22     1290.63     1246.87     17.44 o
   0  -5  22      878.28      847.80     14.22 o
   1  -5  22       95.82      101.74      6.93 o
   2  -5  22      212.58      224.79      8.89 o
   3  -5  22      559.54      565.23     11.38 o
   4  -5  22       23.64       34.71      8.84 o
  -5  -4  22       21.55        8.69      6.96 o
  -4  -4  22        0.03        0.74      8.69 o
  -3  -4  22        0.77        6.90      8.13 o
  -2  -4  22      386.21      397.68     10.75 o
  -1  -4  22     1062.76     1042.37     15.39 o
   0  -4  22       52.44       52.05      6.39 o
   1  -4  22      429.02      422.51      9.32 o
   2  -4  22      378.63      371.66      8.10 o
   3  -4  22      240.83      245.33      8.18 o
   4  -4  22      246.94      261.84      8.75 o
   5  -4  22      148.07      155.89     16.43 o
  -5  -3  22       10.59       12.19      7.68 o
  -4  -3  22       43.54       49.30      7.50 o
  -3  -3  22      111.91      117.59      6.96 o
  -2  -3  22       27.69       34.35      5.41 o
  -1  -3  22      532.84      537.38      9.62 o
   0  -3  22      343.60      331.24      7.86 o
   1  -3  22       93.39       95.39      5.27 o
   2  -3  22      443.07      460.97      8.25 o
   3  -3  22      136.40      148.15      6.87 o
   4  -3  22      254.65      289.96     12.29 o
   5  -3  22       89.92      110.81     15.28 o
  -6  -2  22      240.35      250.19     11.01 o
  -5  -2  22        2.70       -2.55      5.46 o
  -4  -2  22        3.64        9.09      5.03 o
  -3  -2  22        0.10        8.71      4.65 o
  -2  -2  22      565.38      562.30      8.43 o
  -1  -2  22      152.95      168.00      5.57 o
   0  -2  22      661.63      667.34      8.57 o
   1  -2  22     1185.58     1208.03     10.90 o
   2  -2  22      107.14      128.67      6.08 o
   3  -2  22      293.33      308.66      8.77 o
   4  -2  22        4.23        6.74     10.32 o
   5  -2  22       16.69       34.78      8.17 o
  -6  -1  22      826.93      795.57     18.31 o
  -5  -1  22      500.13      511.83     12.25 o
  -4  -1  22       58.84       73.45      6.15 o
  -3  -1  22       14.53       21.09      4.91 o
  -2  -1  22      380.54      386.93      8.01 o
  -1  -1  22      241.28      252.24      6.70 o
   0  -1  22      245.85      241.78      7.31 o
   1  -1  22     1316.03     1337.44     15.01 o
   2  -1  22      651.56      651.46     11.24 o
   3  -1  22      272.48      307.75     13.56 o
   4  -1  22        9.87       13.42      7.23 o
   5  -1  22       34.22       35.91      8.21 o
  -6   0  22      410.25      432.71     17.48 o
  -5   0  22      539.14      530.45     12.20 o
  -4   0  22      318.46      312.73      9.78 o
  -3   0  22       70.91       97.59      6.60 o
  -2   0  22      576.99      564.72     10.47 o
  -1   0  22       11.93        7.99      5.14 o
   0   0  22      203.88      234.05      7.37 o
   1   0  22      514.23      530.79     10.61 o
   2   0  22      253.73      263.28     14.06 o
   3   0  22      515.21      507.75     12.83 o
   4   0  22      228.96      242.78     10.94 o
   5   0  22       37.23       47.24      8.78 o
  -6   1  22      234.73      230.86     10.29 o
  -5   1  22      106.69      108.91      8.20 o
  -4   1  22      192.35      224.80     10.54 o
  -3   1  22       86.52       97.38      8.03 o
  -2   1  22      266.87      273.84      9.66 o
  -1   1  22      203.52      198.54     10.64 o
   0   1  22       19.01       13.61      5.89 o
   1   1  22      893.74      918.04     15.28 o
   2   1  22      144.07      145.84      8.65 o
   3   1  22      287.59      304.50     10.67 o
   4   1  22      502.88      484.31     12.93 o
   5   1  22       31.71       41.41      8.60 o
  -6   2  22      220.23      243.29     21.19 o
  -5   2  22      234.49      233.49     10.30 o
  -4   2  22       68.24       76.08      9.90 o
  -3   2  22      205.47      218.85     13.80 o
  -2   2  22       66.62       75.19      5.87 o
  -1   2  22      119.44      163.33      6.70 o
   0   2  22      550.82      565.13     10.65 o
   1   2  22      114.29      134.69      6.62 o
   2   2  22      158.95      163.68      7.25 o
   3   2  22     1012.72      947.96     24.84 o
   4   2  22      208.01      206.33     15.28 o
   5   2  22        0.77        4.97     12.23 o
  -6   3  22      171.61      204.81     17.16 o
  -5   3  22       45.59       49.30     13.40 o
  -4   3  22      339.51      330.82     14.43 o
  -3   3  22      140.74      161.88     10.14 o
  -2   3  22      249.61      264.71     10.97 o
  -1   3  22        1.33        6.69      7.02 o
   0   3  22      558.41      533.67     20.44 o
   1   3  22      233.76      235.96     10.65 o
   2   3  22       45.17       39.77      7.55 o
   3   3  22      463.58      450.75     13.75 o
   4   3  22      199.45      198.30     15.67 o
   5   3  22      184.12      170.03     16.43 o
  -5   4  22      472.92      497.05     24.58 o
  -4   4  22      243.91      263.40     12.68 o
  -3   4  22      166.54      178.74     10.65 o
  -2   4  22      164.19      181.04      9.89 o
  -1   4  22       78.12       84.20     15.86 o
   0   4  22       19.08       29.42     10.70 o
   1   4  22       14.11       27.89     11.08 o
   2   4  22     1189.82     1214.28     31.71 o
   3   4  22      171.41      170.41     16.05 o
   4   4  22      173.84      184.17     17.19 o
  -5   5  22      301.33      337.97     14.72 o
  -4   5  22     1060.70     1077.09     21.43 o
  -3   5  22      277.73      278.43     12.25 o
  -2   5  22       34.51       42.16      9.57 o
  -1   5  22       33.84       35.15     12.61 o
   0   5  22       16.82       25.60     11.08 o
   1   5  22      151.09      168.88     15.28 o
   2   5  22       39.17       40.12     12.23 o
   3   5  22      524.54      484.49     21.78 o
  -4   6  22       68.35       70.52     13.02 o
  -3   6  22      582.55      557.29     17.93 o
  -2   6  22      440.11      464.62     22.16 o
  -1   6  22      160.36      184.93     16.81 o
   0   6  22       96.84      119.59     14.52 o
   1   6  22      107.80      147.49     15.67 o
   2   6  22       44.87       55.40     13.76 o
  -2   7  22      506.06      464.62     22.54 o
  -1   7  22      253.86      255.62     18.72 o
   0   7  22      188.37      209.00     17.58 o
   1   7  22        3.89       -4.59     11.84 o
   0  -7  23        2.84        4.88      7.63 o
  -3  -6  23      131.57      113.65     13.01 o
  -2  -6  23      182.04      191.88     11.75 o
  -1  -6  23      104.85      111.09      8.88 o
   0  -6  23       16.68       28.45      7.49 o
   1  -6  23       16.84       33.50      6.77 o
   2  -6  23      148.76      177.36     11.38 o
   3  -6  23      682.11      656.58     12.80 o
  -4  -5  23      309.36      326.14     14.39 o
  -3  -5  23      257.74      258.81     12.77 o
  -2  -5  23       22.48       24.28      7.35 o
  -1  -5  23       98.53      114.07      8.28 o
   0  -5  23       83.04       89.20      7.78 o
   1  -5  23       20.64       24.15      6.13 o
   2  -5  23      276.91      277.21     12.25 o
   3  -5  23      292.73      326.53     13.51 o
   4  -5  23      285.12      276.18     12.00 o
  -5  -4  23       69.50       59.51      9.02 o
  -4  -4  23      167.60      203.15     10.05 o
  -3  -4  23      807.91      793.18     20.53 o
  -2  -4  23      328.50      355.37     12.69 o
  -1  -4  23        6.00        6.18      6.16 o
   0  -4  23       41.89       51.64      6.73 o
   1  -4  23       61.20       70.85      5.57 o
   2  -4  23       34.63       33.38      5.35 o
   3  -4  23     1340.26     1324.29     16.20 o
   4  -4  23      834.76      843.80     29.04 o
  -5  -3  23       92.16       82.24      8.99 o
  -4  -3  23      526.64      488.17     12.27 o
  -3  -3  23      196.18      206.93      8.18 o
  -2  -3  23      675.17      694.88     11.23 o
  -1  -3  23      234.13      238.71      7.65 o
   0  -3  23        0.80       -3.66      4.68 o
   1  -3  23       16.92       24.10      4.62 o
   2  -3  23      190.53      204.69      7.49 o
   3  -3  23      209.66      215.21     10.29 o
   4  -3  23      902.19      883.01     26.36 o
   5  -3  23      591.51      570.46     23.31 o
  -5  -2  23      107.06      110.72      9.06 o
  -4  -2  23      419.91      412.09      9.01 o
  -3  -2  23      399.92      381.06      8.49 o
  -2  -2  23      107.77      136.14      6.24 o
  -1  -2  23      387.93      384.34      7.22 o
   0  -2  23      132.29      157.89      5.52 o
   1  -2  23       19.72       30.89      4.91 o
   2  -2  23       70.14       76.81      5.78 o
   3  -2  23      296.95      299.31      8.93 o
   4  -2  23       17.36        9.19      7.25 o
   5  -2  23      758.69      753.94     16.14 o
  -6  -1  23       82.34       85.65      7.99 o
  -5  -1  23      172.14      191.42      8.86 o
  -4  -1  23       22.86       22.30      5.83 o
  -3  -1  23       66.64       88.42      5.96 o
  -2  -1  23      363.10      371.45      8.07 o
  -1  -1  23      542.04      550.08     10.06 o
   0  -1  23       36.74       45.32      6.23 o
   1  -1  23      151.66      186.48     10.31 o
   2  -1  23      115.33      132.72      6.88 o
   3  -1  23      200.19      224.31     10.53 o
   4  -1  23      220.83      221.36     10.80 o
   5  -1  23      451.29      457.67     13.75 o
  -6   0  23       13.05       13.24      8.92 o
  -5   0  23        2.48        0.36      7.16 o
  -4   0  23       23.62       30.63      6.71 o
  -3   0  23      188.90      190.98     10.09 o
  -2   0  23      900.49      928.68     13.29 o
  -1   0  23      295.38      264.49      8.14 o
   0   0  23      615.84      611.34     10.42 o
   1   0  23      561.65      560.82     10.58 o
   2   0  23        0.33       -4.30      6.07 o
   3   0  23      242.59      255.77     10.67 o
   4   0  23      305.07      305.90     11.88 o
   5   0  23      503.40      526.38     14.45 o
  -6   1  23        0.69       -2.93     19.30 o
  -5   1  23        0.67       13.71      9.63 o
  -4   1  23        1.31        6.69      7.61 o
  -3   1  23      280.45      282.11     10.64 o
  -2   1  23     1011.06      971.69     23.22 o
  -1   1  23     1082.91     1027.94     13.51 o
   0   1  23      751.90      706.37     11.88 o
   1   1  23       33.59       47.96      5.51 o
   2   1  23       10.63        4.28      6.34 o
   3   1  23      615.86      634.13     14.17 o
   4   1  23       52.51       67.87     10.51 o
   5   1  23       43.94       50.42     10.70 o
  -6   2  23      186.42      170.63     16.70 o
  -5   2  23        0.94        1.90     13.15 o
  -4   2  23      270.83      273.54     13.68 o
  -3   2  23       65.78       62.96      9.71 o
  -2   2  23      334.27      342.47     10.42 o
  -1   2  23       75.88       74.02      6.20 o
   0   2  23     1165.76     1132.19     13.11 o
   1   2  23       54.91       60.72      5.73 o
   2   2  23      752.55      747.47     14.05 o
   3   2  23       64.52       63.04     11.84 o
   4   2  23       42.81       44.70     12.23 o
   5   2  23       93.63      108.90     15.28 o
  -5   3  23      375.82      407.68     19.68 o
  -4   3  23        0.68       22.49     27.32 o
  -3   3  23       67.49       75.31      9.92 o
  -2   3  23      223.70      237.13     10.97 o
  -1   3  23     1306.65     1320.10     26.17 o
   0   3  23      201.12      202.56     10.53 o
   1   3  23      429.52      432.66     13.76 o
   2   3  23       12.23       19.24      7.55 o
   3   3  23       87.61       97.65      9.44 o
   4   3  23       40.35       70.69     13.37 o
  -5   4  23      168.57      211.38     17.16 o
  -4   4  23      178.29      225.16     17.09 o
  -3   4  23       42.54       47.20     13.92 o
  -2   4  23      105.55      118.45     10.80 o
  -1   4  23     1388.82     1403.53     23.88 o
   0   4  23      673.58      619.36     22.16 o
   1   4  23       42.45       32.10     11.84 o
   2   4  23      470.72      424.50     20.25 o
   3   4  23       52.38       47.76     13.37 o
   4   4  23        1.24        5.73     12.23 o
  -4   5  23        4.57       12.66      9.85 o
  -3   5  23        2.07       16.26     15.28 o
  -2   5  23      481.52      476.04     16.21 o
  -1   5  23       44.31       50.82     13.37 o
   0   5  23      248.87      283.51     17.58 o
   1   5  23      419.85      365.28     19.10 o
   2   5  23      217.53      239.95     17.58 o
   3   5  23       49.49       48.91     13.76 o
  -3   6  23        4.73      -13.56     13.56 o
  -2   6  23      301.53      341.59     21.40 o
  -1   6  23      545.97      564.34     24.07 o
   0   6  23      203.55      204.80     17.58 o
   1   6  23      269.77      254.47     17.96 o
   2   6  23      167.29      168.12     16.81 o
  -2  -6  24      572.64      538.04     13.62 o
  -1  -6  24      219.83      242.82     10.73 o
   0  -6  24      940.80      896.00     20.74 o
   1  -6  24      150.17      179.38      8.80 o
   2  -6  24      111.39      121.90      8.37 o
  -3  -5  24        0.11       -0.24      9.11 o
  -2  -5  24      101.02      113.77      9.32 o
  -1  -5  24      286.99      284.14     10.59 o
   0  -5  24      275.56      286.61     10.35 o
   1  -5  24      431.69      426.69     10.24 o
   2  -5  24       40.62       55.35      7.01 o
   3  -5  24      268.60      280.30      9.75 o
  -4  -4  24        1.22       -7.68      7.68 o
  -3  -4  24       41.74       26.76      9.09 o
  -2  -4  24       54.22       45.49      7.47 o
  -1  -4  24      244.19      238.10      9.59 o
   0  -4  24       67.79       71.96      6.22 o
   1  -4  24      513.59      520.20      9.31 o
   2  -4  24      364.00      385.97      8.63 o
   3  -4  24      118.35      143.73      8.46 o
   4  -4  24       61.30       72.98     10.40 o
  -5  -3  24      120.52      125.50      9.91 o
  -4  -3  24      347.98      353.62     11.33 o
  -3  -3  24        0.89        0.31      6.63 o
  -2  -3  24       14.52       16.87      5.78 o
  -1  -3  24      383.06      390.14      9.09 o
   0  -3  24      400.27      414.26      9.00 o
   1  -3  24       41.38       41.40      5.66 o
   2  -3  24      462.27      471.69     14.55 o
   3  -3  24      603.67      600.10     15.79 o
   4  -3  24       10.87       32.10     12.99 o
  -5  -2  24      119.03      131.48      9.49 o
  -4  -2  24      361.74      342.79      8.78 o
  -3  -2  24       89.46       97.77      6.12 o
  -2  -2  24      728.45      715.38     10.51 o
  -1  -2  24       25.94       26.93      4.76 o
   0  -2  24      182.13      187.06      7.38 o
   1  -2  24      640.77      626.14     10.57 o
   2  -2  24      214.54      226.61      7.91 o
   3  -2  24        2.83        8.31      5.78 o
   4  -2  24       10.59       14.05      7.53 o
   5  -2  24       74.60       82.91     15.28 o
  -5  -1  24      690.85      697.87     12.09 o
  -4  -1  24      202.08      214.09      8.00 o
  -3  -1  24      853.37      815.01     11.74 o
  -2  -1  24       12.79       12.43      5.61 o
  -1  -1  24        0.53        5.91      5.80 o
   0  -1  24        3.59        4.68      5.74 o
   1  -1  24       66.66       76.19      6.04 o
   2  -1  24      241.80      224.21      8.65 o
   3  -1  24      236.97      258.24     11.19 o
   4  -1  24        4.19       11.18      7.94 o
   5  -1  24       19.22       26.69      8.75 o
  -5   0  24      127.43      136.77     17.65 o
  -4   0  24      339.52      339.09     12.49 o
  -3   0  24      342.07      335.44      9.73 o
  -2   0  24       81.23       86.09      6.72 o
  -1   0  24       12.43       26.03      5.54 o
   0   0  24      240.51      249.38      8.04 o
   1   0  24      178.41      185.65      7.85 o
   2   0  24      506.83      507.81     13.24 o
   3   0  24      199.73      200.47     10.54 o
   4   0  24      330.06      331.47     14.71 o
   5   0  24       72.10       82.71      9.72 o
  -5   1  24      177.52      203.65     15.13 o
  -4   1  24       99.79      107.42     13.50 o
  -3   1  24      364.83      320.99     11.37 o
  -2   1  24      507.75      495.94     19.82 o
  -1   1  24        0.25       10.19      5.37 o
   0   1  24      431.18      414.20     11.26 o
   1   1  24      381.53      384.09      9.40 o
   2   1  24       99.03      109.67      8.51 o
   3   1  24     1187.49     1202.63     19.94 o
   4   1  24      160.00      184.98     10.38 o
   5   1  24       42.95       44.10      8.98 o
  -5   2  24      405.16      394.86     12.13 o
  -4   2  24      663.52      669.68     14.06 o
  -3   2  24      206.26      195.60     11.44 o
  -2   2  24      236.62      243.42      9.31 o
  -1   2  24       19.13       33.93      5.53 o
   0   2  24        1.98       12.11      5.28 o
   1   2  24      137.45      162.98      8.53 o
   2   2  24      576.14      615.54     21.40 o
   3   2  24       45.62       57.70     12.23 o
   4   2  24      687.46      649.93     23.31 o
  -5   3  24      497.66      536.10     20.92 o
  -4   3  24      659.03      690.37     26.94 o
  -3   3  24      324.18      341.60     13.12 o
  -2   3  24      114.46      140.20      9.79 o
  -1   3  24       71.02       86.34      9.44 o
   0   3  24       73.56       97.39     10.89 o
   1   3  24      197.50      191.50     10.80 o
   2   3  24        5.79       -1.15      9.93 o
   3   3  24       63.50       65.34     12.61 o
   4   3  24       64.41       55.78     13.76 o
  -4   4  24      606.52      642.76     16.88 o
  -3   4  24      239.76      265.84     12.49 o
  -2   4  24       16.04       21.87      9.32 o
  -1   4  24      141.68      157.04     16.43 o
   0   4  24       36.34       54.26     12.99 o
   1   4  24      119.68      127.62     14.90 o
   2   4  24       17.34       17.96     12.61 o
   3   4  24       67.34       61.13     14.14 o
  -4   5  24      553.99      558.90     16.59 o
  -3   5  24       58.93       59.03     11.73 o
  -2   5  24      281.58      280.88     30.18 o
  -1   5  24       53.97       60.75     14.52 o
   0   5  24        0.24      -10.70     11.46 o
   1   5  24       55.66       52.73     13.37 o
   2   5  24       22.92       36.68     13.76 o
  -2   6  24      179.88      237.66     20.25 o
  -1   6  24      264.96      249.50     19.87 o
   0   6  24        1.37        9.17     12.99 o
   1   6  24        0.04       -0.38     12.61 o
  -1  -6  25       39.95       44.69      8.54 o
   0  -6  25       19.68       48.18      8.37 o
  -3  -5  25      154.40      139.09     12.02 o
  -2  -5  25      322.85      309.49     11.58 o
  -1  -5  25       23.78       32.28      7.80 o
   0  -5  25        9.20       10.05      7.47 o
   1  -5  25        9.60       13.43      6.47 o
   2  -5  25      135.93      150.81      9.46 o
  -4  -4  25        2.99       -8.01      8.01 o
  -3  -4  25      139.35      140.05      9.27 o
  -2  -4  25      300.26      287.68      9.40 o
  -1  -4  25       21.34       17.44      6.80 o
   0  -4  25       13.52       28.57      5.99 o
   1  -4  25       32.62       35.82      5.64 o
   2  -4  25       18.12       17.78      6.96 o
   3  -4  25      134.78      144.56     10.22 o
  -4  -3  25      167.67      171.96     13.17 o
  -3  -3  25       25.33       30.09      7.50 o
  -2  -3  25      316.18      316.64     15.47 o
  -1  -3  25      243.31      254.87      9.94 o
   0  -3  25        2.49        3.09      5.26 o
   1  -3  25        0.22       -5.25      9.34 o
   2  -3  25       59.91       64.77      8.78 o
   3  -3  25        7.78       13.21      8.78 o
   4  -3  25      545.01      523.84     22.16 o
  -5  -2  25      111.05      112.82      9.58 o
  -4  -2  25       43.51       52.82      6.33 o
  -3  -2  25        8.00       12.86      5.42 o
  -2  -2  25     1309.57     1265.09     14.31 o
  -1  -2  25      267.50      261.20      8.36 o
   0  -2  25      385.11      387.69      9.11 o
   1  -2  25      767.26      738.39     11.63 o
   2  -2  25        3.11       18.87      5.90 o
   3  -2  25       98.53      112.38      8.90 o
   4  -2  25      442.80      438.81     17.58 o
  -5  -1  25        0.22        1.20      6.60 o
  -4  -1  25       50.55       56.03      7.59 o
  -3  -1  25      709.15      702.20     12.53 o
  -2  -1  25        7.74       11.91      8.57 o
  -1  -1  25     1032.28      993.07     18.42 o
   0  -1  25     1878.54     1780.09     19.10 o
   1  -1  25      621.01      621.53     11.03 o
   2  -1  25        0.38       -2.87      5.73 o
   3  -1  25      299.06      305.31     11.88 o
   4  -1  25      215.05      205.92     11.19 o
  -5   0  25       81.15       90.34     10.65 o
  -4   0  25        6.89        5.23      7.10 o
  -3   0  25      291.49      280.70      9.62 o
  -2   0  25      330.46      317.25      9.36 o
  -1   0  25       75.84       80.63     11.53 o
   0   0  25      260.76      274.04      8.61 o
   1   0  25      428.21      408.93      9.99 o
   2   0  25       23.91       32.45      7.55 o
   3   0  25      507.20      496.35     13.78 o
   4   0  25       18.18       19.25      8.51 o
  -5   1  25      182.09      187.49     12.04 o
  -4   1  25       77.11      106.23      9.88 o
  -3   1  25       45.45       53.75      8.34 o
  -2   1  25      540.53      534.15     11.20 o
  -1   1  25      210.12      211.40      8.21 o
   0   1  25      675.16      670.95     12.10 o
   1   1  25       12.50       25.74     10.32 o
   2   1  25       16.04       28.51      7.43 o
   3   1  25      308.63      330.74     12.00 o
   4   1  25      168.38      178.47     10.50 o
  -5   2  25       12.20       24.50     14.19 o
  -4   2  25        9.42       21.85     12.92 o
  -3   2  25        1.83        2.78      6.94 o
  -2   2  25      128.13      145.03      8.60 o
  -1   2  25      380.36      389.91     18.06 o
   0   2  25      523.23      518.00     11.41 o
   1   2  25      381.67      378.75     27.51 o
   2   2  25        3.18        8.79     10.32 o
   3   2  25        0.58       -7.26     11.08 o
   4   2  25        0.43        6.50     12.61 o
  -4   3  25       80.15      100.63     14.78 o
  -3   3  25       89.45      113.40     21.97 o
  -2   3  25       36.64       43.12      8.78 o
  -1   3  25      430.93      410.72     25.98 o
   0   3  25      270.93      277.66     12.42 o
   1   3  25      427.46      417.13     13.86 o
   2   3  25        3.35      -10.70     10.70 o
   3   3  25      165.09      171.56     15.67 o
  -4   4  25      176.60      169.46     15.97 o
  -3   4  25       61.88       76.17     10.47 o
  -2   4  25      122.11      119.20     11.75 o
  -1   4  25      363.23      344.64     20.63 o
   0   4  25     1232.13     1239.49     33.62 o
   1   4  25      558.35      606.76     23.69 o
   2   4  25      451.03      452.39     21.78 o
   3   4  25       70.94       68.01     15.28 o
  -3   5  25        6.76       -9.24     10.65 o
  -2   5  25      446.99      458.89     24.07 o
  -1   5  25       44.04       34.77     14.52 o
   0   5  25      448.15      439.02     22.16 o
   1   5  25      415.72      438.25     21.78 o
   2   5  25      739.00      749.27     27.51 o
  -2  -5  26        0.31       -6.91      7.92 o
  -1  -5  26      733.79      705.21     14.79 o
   0  -5  26      210.09      234.68     10.66 o
   1  -5  26       80.92       97.38      8.71 o
  -3  -4  26       69.19       47.00      8.53 o
  -2  -4  26        1.96        9.52      7.10 o
  -1  -4  26      132.67      155.45     10.23 o
   0  -4  26      150.86      151.37      7.96 o
   1  -4  26      286.66      293.75     10.30 o
   2  -4  26      586.65      564.13     14.73 o
   3  -4  26      185.81      214.35     18.34 o
  -4  -3  26      215.03      221.02     10.90 o
  -3  -3  26       72.26       69.95      8.37 o
  -2  -3  26       56.83       48.18      7.49 o
  -1  -3  26       64.04       69.35      8.82 o
   0  -3  26       28.87       38.68      9.62 o
   1  -3  26       13.82       15.65      8.01 o
   2  -3  26       14.37       11.93     10.07 o
   3  -3  26      358.11      364.11     14.18 o
  -4  -2  26       34.66       32.00      9.18 o
  -3  -2  26       55.90       67.20      6.82 o
  -2  -2  26      266.67      273.26      8.81 o
  -1  -2  26       47.27       65.77      6.31 o
   0  -2  26      269.79      274.54      8.51 o
   1  -2  26       64.11       82.78      6.59 o
   2  -2  26      425.86      430.48     10.51 o
   3  -2  26        4.64        7.18      7.53 o
   4  -2  26      330.98      333.56     19.49 o
  -4  -1  26      134.64      139.67      8.81 o
  -3  -1  26       13.56       15.96      6.83 o
  -2  -1  26       50.69       34.84      6.71 o
  -1  -1  26        4.05       19.61      5.96 o
   0  -1  26        2.85       33.09      5.99 o
   1  -1  26      387.10      372.49     10.18 o
   2  -1  26      302.26      297.68     11.58 o
   3  -1  26      274.38      269.63     11.73 o
   4  -1  26        5.95        8.62      8.48 o
  -5   0  26      120.40      150.92     20.25 o
  -4   0  26      392.00      417.38     11.39 o
  -3   0  26      531.67      529.33     11.78 o
  -2   0  26       11.46        6.32      9.21 o
  -1   0  26       70.10       75.18      6.84 o
   0   0  26       93.71       96.24      8.66 o
   1   0  26       65.62       85.06      6.98 o
   2   0  26      193.19      202.28     11.27 o
   3   0  26      301.67      306.05     12.16 o
   4   0  26       45.67       56.61      9.46 o
  -4   1  26      666.00      716.86     16.41 o
  -3   1  26      665.04      702.13     18.43 o
  -2   1  26      547.70      572.58     11.61 o
  -1   1  26        7.85        9.21      5.87 o
   0   1  26       83.04      104.78      7.27 o
   1   1  26      118.02      122.55      8.90 o
   2   1  26      325.83      315.31     11.73 o
   3   1  26      139.99      164.18     10.22 o
   4   1  26      101.28      101.14      9.68 o
  -4   2  26      958.75      996.69     29.14 o
  -3   2  26      677.92      708.77     20.71 o
  -2   2  26      355.19      358.30     10.78 o
  -1   2  26        1.97        4.51      5.83 o
   0   2  26        0.23        3.71      6.42 o
   1   2  26       30.31       43.31      7.06 o
   2   2  26       58.06       56.17     12.61 o
   3   2  26       89.84       96.67     14.14 o
  -4   3  26      300.36      317.14     24.26 o
  -3   3  26      144.93      154.65     15.03 o
  -2   3  26      339.28      351.14     21.01 o
  -1   3  26      142.33      155.89     16.05 o
   0   3  26       82.11       99.34     14.14 o
   1   3  26       36.20       14.52     11.84 o
   2   3  26        3.53        8.02     11.84 o
   3   3  26        7.56        4.20     12.23 o
  -3   4  26       63.67       59.61     17.58 o
  -2   4  26        4.43        3.71     10.13 o
  -1   4  26      246.80      270.14     20.63 o
   0   4  26      142.27      162.01     17.19 o
   1   4  26        5.58       -6.11     12.23 o
   2   4  26      194.56      203.27     18.34 o
  -2   5  26     1063.89     1163.84     35.53 o
  -1   5  26       35.84       35.15     15.67 o
   0   5  26       25.87       28.66     14.14 o
  -2  -4  27       93.18       84.81      8.79 o
  -1  -4  27       52.81       44.17      7.92 o
   0  -4  27      359.67      347.85     12.93 o
   1  -4  27       38.94       41.05     12.39 o
   2  -4  27      175.40      192.88     11.34 o
  -3  -3  27       43.80       31.61      8.17 o
  -2  -3  27      245.59      209.98     11.67 o
  -1  -3  27      279.26      256.88     11.75 o
   0  -3  27      181.71      176.51     10.75 o
   1  -3  27      778.79      767.77     16.09 o
   2  -3  27       12.51        7.41      9.17 o
  -4  -2  27        0.35       -4.10      9.45 o
  -3  -2  27       69.36       61.41      6.99 o
  -2  -2  27      253.03      254.86      8.92 o
  -1  -2  27      406.21      380.35      9.66 o
   0  -2  27      175.05      177.94     11.20 o
   1  -2  27      126.93      139.09      7.48 o
   2  -2  27        7.10        6.99      6.24 o
   3  -2  27      146.58      160.88     18.72 o
  -4  -1  27      189.51      204.81      9.79 o
  -3  -1  27       60.66       43.97      7.66 o
  -2  -1  27      125.60      120.87      8.18 o
  -1  -1  27      416.16      427.27     11.58 o
   0  -1  27      486.62      483.34     10.61 o
   1  -1  27      322.89      313.28      9.96 o
   2  -1  27       42.29       58.06      8.75 o
   3  -1  27       29.55       37.97      8.75 o
  -4   0  27       64.87       65.51      8.55 o
  -3   0  27      154.08      146.12      8.81 o
  -2   0  27      200.76      193.93      8.95 o
  -1   0  27      105.55      118.15      8.05 o
   0   0  27      558.12      607.97     12.26 o
   1   0  27      583.29      584.09     12.12 o
   2   0  27      101.05      108.32      9.59 o
   3   0  27        4.00       11.83      8.51 o
  -4   1  27        1.06       -0.98     10.68 o
  -3   1  27        0.42       12.69      7.32 o
  -2   1  27      211.24      235.91      9.39 o
  -1   1  27       16.64       21.90      6.52 o
   0   1  27      755.13      742.14     15.79 o
   1   1  27       27.24       40.45     11.27 o
   2   1  27       84.13       79.97      9.14 o
   3   1  27      533.85      510.38     14.25 o
  -4   2  27      187.63      189.27     36.49 o
  -3   2  27        8.70       17.21     15.86 o
  -2   2  27        7.32        8.94      9.31 o
  -1   2  27      291.39      264.49     13.37 o
   0   2  27      319.42      314.84     17.96 o
   1   2  27      486.50      497.10     21.01 o
   2   2  27      659.10      699.60     24.07 o
   3   2  27      285.46      260.58     17.96 o
  -3   3  27       32.49       41.65     19.68 o
  -2   3  27        1.89       -5.73     13.76 o
  -1   3  27      586.55      567.02     23.31 o
   0   3  27      226.26      226.58     17.58 o
   1   3  27      326.91      360.31     19.49 o
   2   3  27      487.69      494.80     22.16 o
  -2   4  27      239.02      240.72     19.87 o
  -1   4  27        4.65       14.90     14.52 o
   0   4  27      385.80      396.99     22.16 o
   1   4  27      580.45      562.82     24.45 o
   0  -4  28      137.13      139.92     13.31 o
  -2  -3  28       68.79       61.77     10.16 o
  -1  -3  28        1.02      -10.44     11.74 o
   0  -3  28      239.20      238.69     11.89 o
   1  -3  28      236.82      222.15     11.54 o
   2  -3  28      137.44      187.61     17.58 o
  -3  -2  28       57.55       62.12     10.48 o
  -2  -2  28      589.87      586.68     11.65 o
  -1  -2  28       63.50       65.27      7.00 o
   0  -2  28       74.73       58.21      7.04 o
   1  -2  28       47.85       51.04      7.08 o
   2  -2  28      265.64      257.84      9.73 o
  -3  -1  28      442.03      506.46     12.17 o
  -2  -1  28      719.01      737.77     18.05 o
  -1  -1  28        3.89       -4.14      7.67 o
   0  -1  28       31.86       31.74      6.80 o
   1  -1  28        3.73        0.55      6.61 o
   2  -1  28      233.58      239.92     12.04 o
  -3   0  28     1475.44     1496.36     19.25 o
  -2   0  28      104.54      146.92     12.19 o
  -1   0  28       13.31       10.21      6.75 o
   0   0  28       25.09       34.81      7.04 o
   1   0  28        6.38       10.53     10.89 o
   2   0  28       49.36       52.07      9.05 o
  -3   1  28      284.69      303.37     10.59 o
  -2   1  28      302.98      286.86     10.06 o
  -1   1  28       17.48        7.58     10.01 o
   0   1  28      131.14      148.23      8.43 o
   1   1  28       35.00       39.10      8.63 o
   2   1  28      520.87      524.28     19.30 o
  -3   2  28      427.24      390.16     24.26 o
  -2   2  28        8.20       -9.72      9.72 o
  -1   2  28       66.72       82.22     10.54 o
   0   2  28        3.16       -5.73     11.84 o
   1   2  28       95.38       93.99     14.14 o
   2   2  28        0.67       -5.35     12.23 o
  -2   3  28      257.57      264.79     21.01 o
  -1   3  28      254.35      294.97     20.25 o
   0   3  28      253.32      277.01     18.72 o
   1   3  28       70.95       68.01     14.52 o
  -2  -2  29       31.05       13.43     10.46 o
  -1  -2  29      359.44      345.37      9.97 o
   0  -2  29      682.64      655.67     22.89 o
   1  -2  29       36.54       46.47     12.01 o
  -2  -1  29       78.63      101.25      8.33 o
  -1  -1  29      376.20      371.30     10.66 o
   0  -1  29      181.13      200.51      9.58 o
   1  -1  29       60.85       76.04      7.99 o
  -2   0  29      135.83      171.41      9.36 o
  -1   0  29      216.87      222.11      9.56 o
   0   0  29      144.77      144.48      8.75 o
   1   0  29      421.09      440.99     13.78 o
  -2   1  29      101.89      116.33      8.38 o
  -1   1  29      481.16      448.32     11.81 o
   0   1  29      203.00      193.08     11.34 o
   1   1  29      162.34      195.13     11.19 o
  -2   2  29       27.82        8.29     10.65 o
  -1   2  29       10.27        6.67      9.57 o
   0   2  29      172.10      181.87     16.81 o
   1   2  29      683.50      652.22     24.45 o
  -1   0  30       23.80       47.77     10.26 o
   0   0  30        0.62       -3.67      8.88 o
 
